# Supplementary material for: Vehicle operating speeds in southwestern Colombia: An important database for the future implementation of optimization models for geometric design of roads in mountain topography
Source: Data Brief. 2020 Aug 22;32:106210. doi: 10.1016/j.dib.2020.106210 (PMC7475078; doi:10.1016/j.dib.2020.106210)
Supplement: Supplementary file 1 [file mmc1.xlsx]

## Sheet: Database
	ELEMENT NUMBER	TYPE OF ELEMENT	DIRECTION	DEFLECTION ANGLE	RADIUS (m)	CROSS SLOPE (%)	ELEMENT LENGTH (m)	INITIAL STATION	FINAL STATION	LONGITUDINAL SLOPE (%)	ROAD SPEED (Km/h)	OPERATING SPEED (Km/h)			OPERATING SPEED (Km/h)
												DIRECTION NORTH - SOUTH			DIRECTION SOUTH - NORTH
												CARS	BUSES	TRUCKS	CARS	BUSES	TRUCKS
	1	TANGENT					390.231	KM 5+000.000	KM 5+390.231	7.159	45	40	40	40	40	40	40
	2	CURVE	Left	81⁰ 42'39''	60.746	0.0933	86.631	KM 5+390.231	KM 5+476.862	7.159	45	51	43	41	50	41	40.3
	3	TANGENT					34.342	KM 5+476.862	KM 5+511.204	7.159	45	50.3	44	43.7	50	40	42
	4	CURVE	Right	158⁰ 46'02	50.835	0.0963	140.866	KM 5+511.204	KM 5+652.070	7.159	45	48.5	42.3	40	49.1	40.8	39
	5	TANGENT					81.972	KM 5+652.070	KM 5+734.042	7.159	45	54.3	47	44	51	45	43
	6	CURVE	Left	32⁰ 02'55''	94.832	0.0699	53.045	KM 5+734.042	KM 5+787.087	7.159	45	59.3	52	47.5	51	47	45
	7	TANGENT					193.825	KM 5+787.087	KM 5+980.912	7.159	55	70	55.3	50.3	54.3	45	42
	8	CURVE	Left	16⁰ 41'41''	208.855	0.0641	60.856	KM 5+980.912	KM 6+041.768	7.159	55	67	57.5	57	62	51	45
	9	TANGENT					149.98	KM 6+041.768	KM 6+191.748	7.159	55	69	59	55	62	50.3	45
	10	CURVE	Right	20⁰ 14'08''	138.157	0.0758	48.794	KM 6+191.748	KM 6+240.542	7.159	55	61	58.3	48	61	50	48
	11	TANGENT					206.517	KM 6+240.542	KM 6+447.059	7.159	55	67.3	61.3	55.1	64.5	51	46
	12	CURVE	Right	50⁰ 01'43''	94.814	0.0816	82.812	KM 6+447.059	KM 6+529.871	7.159	55	68	59	56	65	53	50
	13	TANGENT					185.675	KM 6+529.871	KM 6+715.546	7.159	60	69	61	57	68	58	53
	14	CURVE	Left	39⁰ 25'28''	248.133	0.0612	170.736	KM 6+715.546	KM 6+886.282	7.159	60	71	64	57	70.3	61	54
	15	TANGENT					285.605	KM 6+886.282	KM 7+171.887	6.148	60	71	63.3	58.3	69.3	62	54
	16	CURVE	Right	40⁰ 19'51''	116.698	0.0728	82.145	KM 7+171.887	KM 7+254.032	6.148	50	63.3	54	56	60	53	42
	17	TANGENT					103.768	KM 7+254.032	KM 7+357.800	6.148	50	64	56	55	63	56	44
	18	CURVE	Left	48⁰ 55'02''	101.552	0.0553	86.702	KM 7+357.800	KM 7+444.502	6.148	40	63	58	54.5	64	61.3	45.3
	19	TANGENT					225.907	KM 7+444.502	KM 7+670.409	6.148	45	64	60	54	63	59	48
	20	CURVE	Right	100⁰ 10'21	65.633	0.0846	114.749	KM 7+670.409	KM 7+785.158	6.148	45	61	53	51	61	52	47.3
	21	TANGENT					106.418	KM 7+785.158	KM 7+891.576	6.148	45	59.3	55	49	62	55	48.3
	22	CURVE	Left	83⁰ 09'40''	51.471	0.0875	74.707	KM 7+891.576	KM 7+966.283	6.148	45	58	56	49.5	59.5	53	48
	23	TANGENT					54.74	KM 7+966.283	KM 8+021.023	6.148	45	59	57.3	49.5	59.3	54.3	49
	24	CURVE	Right	66⁰ 38'49''	60.728	0.1022	70.64	KM 8+021.023	KM 8+091.663	6.148	45	53	42	40.3	45	42	40
	25	TANGENT					31.751	KM 8+091.663	KM 8+123.414	6.148	55	55.3	44.3	42.3	46.8	45.3	41
	26	CURVE	Left	56⁰ 55'45''	118.828	0.0758	118.068	KM 8+123.414	KM 8+241.482	6.148	55	49	41	40.3	47	40	39.3
	27	TANGENT					103.895	KM 8+241.482	KM 8+345.377	6.148	55	52.3	47.3	45	54	42.3	45
	28	CURVE	Left	15⁰ 44'31''	193.188	0.0407	53.078	KM 8+345.377	KM 8+398.455	6.148	40	53	50	47.3	55	43	48.3
	29	TANGENT					85.341	KM 8+398.455	KM 8+483.796	6.148	40	68	63	50	63.3	55	52
	30	CURVE	Right	65⁰ 36'00''	85.934	0.0553	98.389	KM 8+483.796	KM 8+582.185	6.148	40	65	58	49	60	54	45.3
	31	TANGENT					40.512	KM 8+582.185	KM 8+622.697	6.148	45	64.3	58	47	61	59	48
	32	CURVE	Right	34⁰ 52'25''	155.015	0.0612	94.351	KM 8+622.697	KM 8+717.048	6.148	45	64	61	46	61	60.5	51
	33	TANGENT					423.775	KM 8+717.048	KM 9+140.823	6.148	55	66	61	51	67	59	53
	34	CURVE	Left	61⁰ 44'09''	87.229	0.0816	93.989	KM 9+140.823	KM 9+234.812	6.148	55	63.5	58	40	62	55	51
	35	TANGENT					40.704	KM 9+234.812	KM 9+275.516	6.148	60	63	59	43	64.3	54.3	50
	36	CURVE	Right	44⁰ 18'30''	111.161	0.0816	85.964	KM 9+275.516	KM 9+361.480	6.148	60	62	57	51	59	52.5	49
	37	TANGENT					141.439	KM 9+361.480	KM 9+502.919	6.148	60	63.3	56	51	61.3	55	50.3
	38	CURVE	Right	43⁰ 12'49''	138.133	0.0524	104.183	KM 9+502.919	KM 9+607.102	5.027	40	62	56.3	49.3	63	54.3	51.3
	39	TANGENT					69.472	KM 9+607.102	KM 9+676.574	5.027	60	61.3	57	49.3	64	56	53.3
	40	CURVE	Left	52⁰ 22'35''	102.193	0.0816	93.419	KM 9+676.574	KM 9+769.993	5.027	60	60.3	55	45	64.3	55.3	52.3
	41	TANGENT					166.655	KM 9+769.993	KM 9+936.648	5.027	60	64.3	56	52	67	58	53
	42	CURVE	Left	22⁰ 40'19''	177.031	0.0553	70.051	KM 9+936.648	KM 10+006.699	5.027	45	68	57	55	70	59	54.3
	43	TANGENT					99.511	KM 10+006.699	KM 10+106.210	5.027	60	70.3	56.3	52	69.3	58	54
	44	CURVE	Right	68⁰ 59'15''	101.448	0.0846	122.149	KM 10+106.210	KM 10+228.359	5.027	60	64	53	49	66	50	56
	45	TANGENT					80.981	KM 10+228.359	KM 10+309.340	5.027	60	70.5	57.3	52.3	68	60	54
	46	CURVE	Left	41⁰ 34'52''	146.644	0.0437	106.424	KM 10+309.340	KM 10+415.764	5.027	40	67	61	54	68.3	58	53
	47	TANGENT					843.146	KM 10+415.764	KM 11+258.910	-6.851	50	65.3	59	49.3	72	58.3	49
	48	CURVE	Right	75⁰ 58'28''	68.316	0.0816	90.587	KM 11+258.910	KM 11+349.497	-6.851	50	57.3	54	46	58	57	42
	49	TANGENT					75.163	KM 11+349.497	KM 11+424.660	-6.851	50	58.3	52.3	48	62	56	46
	50	CURVE	Left	59⁰ 15'35''	87.625	0.0524	90.628	KM 11+424.660	KM 11+515.288	-6.851	40	57	49	48	62	53.3	50
	51	TANGENT					32.472	KM 11+515.288	KM 11+547.760	-6.851	50	59.3	52.3	46.8	63	55	44
	52	CURVE	Right	46⁰ 35'05''	96.115	0.0758	78.147	KM 11+547.760	KM 11+625.907	-6.851	50	64	57	45	62	55	45.3
	53	TANGENT					33.323	KM 11+625.907	KM 11+659.230	-6.851	50	62	54	46	62	53	47
	54	CURVE	Right	48⁰ 20'02''	91.364	0.0699	77.073	KM 11+659.230	KM 11+736.303	-6.851	45	60	52	46	59.3	53	49.8
	55	TANGENT					79.977	KM 11+736.303	KM 11+816.280	-6.851	60	61.3	59	51	65	59	49
	56	CURVE	Left	157⁰ 22'02	101.272	0.0875	278.151	KM 11+816.280	KM 12+094.431	-6.851	60	62	59.3	52.5	64	58	50
	57	TANGENT					136.689	KM 12+094.431	KM 12+231.120	-6.851	60	64	59	53.3	65	58	50
	58	CURVE	Left	40⁰ 55'48''	149.548	0.0612	106.831	KM 12+231.120	KM 12+337.951	-6.851	50	63.5	57	50	66	57	48.3
	59	TANGENT					54.779	KM 12+337.951	KM 12+392.730	-6.851	55	65	57	50	67	57	50
	60	CURVE	Right	69⁰ 22'18''	100.939	0.0787	122.213	KM 12+392.730	KM 12+514.943	-6.851	55	62	57	51	60	56.3	50.3
	61	TANGENT					171.987	KM 12+514.943	KM 12+686.930	-6.851	55	64	57	52	62	56	52
	62	CURVE	Right	103⁰ 28'39	59.336	0.067	107.162	KM 12+686.930	KM 12+794.092	-6.851	40	58	50	45	54	47	44.3
	63	TANGENT					37.938	KM 12+794.092	KM 12+832.030	-6.851	40	59.3	52	50	58	53	48
	64	CURVE	Left	133⁰ 31'54	90.546	0.0641	211.023	KM 12+832.030	KM 13+043.053	-6.851	40	64	61	49	61.3	55	49.5
	65	TANGENT					384.737	KM 13+043.053	KM 13+427.790	1.673	40	65	55	52	40	40	40
	66	CURVE	Left	79⁰ 24'17''	100	0.0524	138.587	KM 13+427.790	KM 13+566.377	1.673	40	60	50	47	64	59	50
	67	TANGENT					31.463	KM 13+566.377	KM 13+597.840	1.673	50	62	55	49.3	63	57	51.3
	68	CURVE	Right	60⁰ 38'25''	120	0.0728	127.005	KM 13+597.840	KM 13+724.845	-6.722	50	62.8	57	50	61	56	51
	69	TANGENT					86.165	KM 13+724.845	KM 13+811.010	-6.722	50	64.3	58	47	61.3	59	49.5
	70	CURVE	Left	54⁰ 25'24''	70	0.0553	66.49	KM 13+811.010	KM 13+877.500	-6.722	40	55.5	50	43.3	57	52	46
	71	TANGENT					41.74	KM 13+877.500	KM 13+919.240	-6.722	50	59.3	52	44.3	58.3	53	46
	72	CURVE	Right	24⁰ 41'26''	100	0.0758	43.093	KM 13+919.240	KM 13+962.333	-6.722	50	59	53	44	58	53	46
	73	TANGENT					64.177	KM 13+962.333	KM 14+026.510	-6.722	50	60.3	55.3	47.3	62	54	48
	74	CURVE	Right	30⁰ 42'40''	145	0.0641	77.721	KM 14+026.510	KM 14+104.231	-6.722	50	61.3	55.5	49	63	55	48.3
	75	TANGENT					34.949	KM 14+104.231	KM 14+139.180	-6.722	50	60.3	55.3	48.3	62.3	56	48
	76	CURVE	Left	82⁰ 06'08''	75	0.0641	107.472	KM 14+139.180	KM 14+246.652	-6.722	40	60	54	47.5	61	56	47
	77	TANGENT					26.788	KM 14+246.652	KM 14+273.440	-6.722	40	62.3	50.3	43.3	63.3	56	46
	78	CURVE	Right	77⁰ 36'25''	60	0.0524	81.27	KM 14+273.440	KM 14+354.710	-6.722	40	54	51	44	60	51	45.5
	79	TANGENT					167.18	KM 14+354.710	KM 14+521.890	-6.722	40	57	52.3	43.3	62.3	53.3	45.3
	80	CURVE	Right	14⁰ 28'28''	370	0.0204	93.471	KM 14+521.890	KM 14+615.361	-6.722	40	50.8	40.5	38.3	63	50	43
	81	TANGENT					206.489	KM 14+615.361	KM 14+821.850	-6.722	65	40	40	40	40	40	40
	82	CURVE	Left	37⁰ 57'05''	135	0.0992	89.421	KM 14+821.850	KM 14+911.271	-6.722	65	40	40	40	40	40	40
	83	TANGENT					37.489	KM 14+911.271	KM 14+948.760	-6.722	65	63	54	46.3	67	60	48.3
	84	CURVE	Right	27⁰ 32'20''	110	0.0553	52.871	KM 14+948.760	KM 15+001.631	-6.722	40	61.3	51.3	39.3	59.3	52.3	42
	85	TANGENT					56.829	KM 15+001.631	KM 15+058.460	-6.722	40	58.3	53	39.3	58	53	41
	86	CURVE	Right	138⁰ 20'24	46	0.0904	111.066	KM 15+058.460	KM 15+169.526	-6.722	40	51	46	42	52	47	40
	87	TANGENT					105.514	KM 15+169.526	KM 15+275.040	-6.722	40	57.3	51	47.3	58	54	45
	88	CURVE	Left	42⁰ 45'39''	130	0.0524	97.021	KM 15+275.040	KM 15+372.061	-6.722	40	59	56	48	60	55	50.3
	89	TANGENT					99.639	KM 15+372.061	KM 15+471.700	-6.722	40	54	50	45	57	53	47
	90	CURVE	Left	154⁰ 37'08	48	0.0904	129.533	KM 15+471.700	KM 15+601.233	-6.722	40	49	45	39	51.3	49	43.3
	91	TANGENT					30.217	KM 15+601.233	KM 15+631.450	-6.722	45	56	45	40	57	48	43.3
	92	CURVE	Right	22⁰ 11'54''	150	0.0553	58.115	KM 15+631.450	KM 15+689.565	-6.722	45	60.3	47	41	60.3	50	42
	93	TANGENT					59.135	KM 15+689.565	KM 15+748.700	-6.722	50	61	52	40	57	53	44
	94	CURVE	Right	69⁰ 29'06''	78	0.1022	94.595	KM 15+748.700	KM 15+843.295	-6.722	50	61.3	54	37	53	52.3	45
	95	TANGENT					78.305	KM 15+843.295	KM 15+921.600	-6.722	50	64	55	41	59.3	56	45
	96	CURVE	Left	28⁰ 35'27''	127	0.0699	63.374	KM 15+921.600	KM 15+984.974	-6.722	50	68	54	44	62.5	59	44.3
	97	TANGENT					95.336	KM 15+984.974	KM 16+080.310	-6.722	55	65	53.3	45	62	58	48
	98	CURVE	Left	41⁰ 49'28''	100	0.0787	72.997	KM 16+080.310	KM 16+153.307	-6.722	55	61	51	46	60	52	49
	99	TANGENT					147.393	KM 16+153.307	KM 16+300.700	-6.722	55	61.3	55.3	47	62	55	48
	100	CURVE	Right	67⁰ 01'58''	80	0.0787	93.595	KM 16+300.700	KM 16+394.295	-6.722	50	60	56	47	60.8	55.3	46
	101	TANGENT					32.905	KM 16+394.295	KM 16+427.200	-6.722	50	59	53	45	55	48.5	44
	102	CURVE	Left	72⁰ 28'33''	55	0.0904	69.572	KM 16+427.200	KM 16+496.772	-6.722	45	51	48	43	47	41	39
	103	TANGENT					138.718	KM 16+496.772	KM 16+635.490	-6.722	45	52	46	43	51.3	46.3	43
	104	CURVE			60	0.067	122.18	KM 16+635.490	KM 16+757.670	-6.722	40	53	45	38.5	53	48	44
	105	TANGENT					32.27	KM 16+757.670	KM 16+789.940	-6.722	40	54	47	41.3	52	48	43
	106	CURVE			30	0.0963	45.26	KM 16+789.940	KM 16+844.200	-6.722	40	51	49	43	50.3	46.3	42
	107	TANGENT					40.94	KM 16+844.200	KM 16+885.140	-6.722	40	50.5	46	41.3	50	45	40
	108	CURVE	Right	106⁰ 40'22	48	0.0612	89.366	KM 16+885.140	KM 16+974.506	-6.722	40	49	45.3	39.3	48	45	39
	109	TANGENT					19.804	KM 16+974.506	KM 16+994.310	-6.722	45	51	48	41.3	52	47	40
	110	CURVE	Left	47⁰ 06'55''	57	0.0933	46.872	KM 16+994.310	KM 17+041.182	-6.722	45	52	48.3	42	53.3	46.3	41.3
	111	TANGENT					16.148	KM 17+041.182	KM 17+057.330	-6.722	45	53	50	41.3	52.8	47	44.3
	112	CURVE	Left	14⁰ 05'01''	165	0.0349	40.558	KM 17+057.330	KM 17+097.888	-6.722	40	54.3	50.5	43.3	55	49	47
	113	TANGENT					36.662	KM 17+097.888	KM 17+134.550	-6.722	40	53	46	40.5	53.3	48	45
	114	CURVE	Left	128⁰ 40'36	32	0.0963	71.867	KM 17+134.550	KM 17+206.417	-6.722	40	45	39	36	41	38	37
	115	TANGENT					28.143	KM 17+206.417	KM 17+234.560	-6.722	40	57.3	48.3	42	56.5	51	40.8
	116	CURVE	Right	89⁰ 37'49''	47	0.0846	73.524	KM 17+234.560	KM 17+308.084	-6.722	40	53	45	41.3	49	46	35
	117	TANGENT					126.266	KM 17+308.084	KM 17+434.350	-6.722	40	59	51	45	60	52.3	43.3
	118	CURVE			120	0.0495	95.739	KM 17+434.350	KM 17+530.089	-6.722	40	58	50.3	44.3	56	51.5	45
	119	TANGENT					35.781	KM 17+530.089	KM 17+565.870	-6.722	45	58.5	53	45	58	52	46
	120	CURVE			200	0.0495	49.67	KM 17+565.870	KM 17+615.540	-6.722	45	56	55	44	58.3	51	47
	121	TANGENT					22.79	KM 17+615.540	KM 17+638.330	-6.722	45	58.5	54	43	58	53	44.3
	122	CURVE	Left	20⁰ 42'25''	140	0.058	50.597	KM 17+638.330	KM 17+688.927	-6.722	40	58.3	50	43.3	59	51	46
	123	TANGENT					18.863	KM 17+688.927	KM 17+707.790	-6.722	40	61	49	45.3	62.3	56	48
	124	CURVE	Right	21⁰ 13'09''	165	0.0466	61.107	KM 17+707.790	KM 17+768.897	-6.722	40	63.3	57	47	61.3	58.3	50
	125	TANGENT					89.173	KM 17+768.897	KM 17+858.070	-6.722	40	61	58	47	58	59	49
	126	CURVE	Right	105⁰ 24'33	65	0.0728	119.583	KM 17+858.070	KM 17+977.653	-6.722	40	53	49	44.3	53	48	45
	127	TANGENT					27.657	KM 17+977.653	KM 18+005.310	-4.139	40	54	46.5	41.3	53	46.3	43.3
	128	CURVE	Left	90⁰ 37'06''	40	0.0846	63.263	KM 18+005.310	KM 18+068.573	-4.139	40	48	42	35	46.3	42.3	35
	129	CURVE	Left	87⁰ 56'35''	40	0.0846	61.396	KM 18+068.580	KM 18+129.976	-4.139	40	48	42	35	46.3	42.3	35
	130	TANGENT					79.284	KM 18+129.976	KM 18+209.260	-4.139	40	53	47.3	39.3	56.3	45	40
	131	CURVE	Right	42⁰ 03'08''	100	0.0495	73.395	KM 18+209.260	KM 18+282.655	-4.139	40	54	50	42.3	58	47	42.3
	132	TANGENT					52.525	KM 18+282.655	KM 18+335.180	-4.139	40	53	51.3	41	56.3	47	42
	133	CURVE	Right	90⁰ 03'12''	40	0.0816	62.869	KM 18+335.180	KM 18+398.049	-4.139	40	50	45	41	50.3	46	42
	134	TANGENT					15.901	KM 18+398.049	KM 18+413.950	-4.139	45	52	48.3	41	53	48.3	44
	135	CURVE	Left	48⁰ 10'30''	56	0.0963	47.086	KM 18+413.950	KM 18+461.036	-4.139	45	54.3	51.3	43.3	55	50.3	44
	136	TANGENT					137.234	KM 18+461.036	KM 18+598.270	-4.139	70	60	57	50.3	65.3	60	53.3
	137	CURVE	Left	5⁰ 24'16''	530	0.0437	49.993	KM 18+598.270	KM 18+648.263	-6.547	70	62	57.3	52	69.3	64	56
	138	TANGENT					117.137	KM 18+648.263	KM 18+765.400	-6.547	70	59.3	55	43	71	59	58
	139	CURVE	Right	60⁰ 00'31''	70	0.0524	73.315	KM 18+765.400	KM 18+838.715	-6.547	40	53	45	42	53.3	45	44
	140	TANGENT					88.822	KM 18+838.715	KM 18+927.537	-6.547	40	53	46	43.3	59.3	52.5	48
	141	CURVE	Left	141⁰ 8'34"	36	0.08	88.68	KM 18+927.53	KM 19+016.22	-6.547	38.44	44	39	36	45	42	36
	142	TANGENT					25.69	KM 19+016.22	KM 19+041.91	-6.547	48.13	56	48	41	49.4	46	38.4
	143	CURVE	Right	34⁰ 6'5"	67	0.08	39.88	KM 19+041.91	KM 19+081.79	-6.547	48.13	56.4	48	41	51	48.8	40
	144	TANGENT					44.45	KM 19+081.79	KM 19+126.24	-6.547	48.13	57	48	41	51	48.4	40
	145	CURVE	Right	63⁰ 19'20"	45	0.08	49.73	KM 19+126.24	KM 19+175.98	-6.547	41.25	49	44.4	37.4	48	44	41
	146	TANGENT					18.71	KM 19+175.98	KM 19+194.69	-6.547	41.25	52	49	39	48	44	41
	147	CURVE	Left	111⁰ 26'25"	40	0.08	77.8	KM 19+194.69	KM 19+272.49	-6.547	39.69	51.4	49	39	48	42	42
	148	TANGENT					28.26	KM 19+272.49	KM 19+300.75	-6.547	40.4	68.4	49	49	57.4	51	45.4
	149	CURVE	Right	60⁰ 12'40"	75	0.07	78.82	KM 19+300.75	KM 19+379.56	-6.547	40.4	67.4	49.4	50	59	52	48.4
	150	TANGENT					39.81	KM 19+379.56	KM 19+419.37	-6.547	40.4	57.8	45.4	42.4	51	47	43.8
	151	CURVE	Left	41⁰ 29'21"	100	0.062	72.41	KM 19+419.37	KM 19+491.78	-6.547	40.32	57	45.4	43.4	53.4	49.4	45
	152	TANGENT					100.32	KM 19+491.78	KM 19+592.10	-6.547	40.4	55.6	46	44.4	54	49	48.4
	153	CURVE	Right	35⁰ 34'21"	75	0.07	46.56	KM 19+592.10	KM 19+638.66	-6.547	40.4	57.2	44	42.4	52	46	44
	154	TANGENT					22.87	KM 19+638.66	KM 19+661.53	-6.547	40.43	51	50	45	52	46	44
	155	CURVE	Left	42⁰ 5'29"	70	0.072	51.42	KM 19+661.53	KM 19+712.95	-6.547	40.43	51	50	45	64	53	49.4
	156	TANGENT					30.23	KM 19+712.95	KM 19+743.18	-6.547	42.81	52	50	45	60.4	50	45.4
	157	CURVE	Right	120⁰ 56'12"	50	0.08	105.54	KM 19+743.18	KM 19+848.72	-6.547	42.81	49	44.4	40.4	50	46.4	40
	158	TANGENT					32	KM 19+848.72	KM 19+880.72	-6.547	42.81	42.4	39	37	44.4	43	38
	159	CURVE	Left	155⁰ 36'28"	30	0.08	81.48	KM 19+880.72	KM 19+962.19	-6.547	36.56	44	40.4	39	42	40	35.4
	160	TANGENT					72.26	KM 19+962.19	KM 20+034.45	-5.839	42.19	54.4	39	36	45	42	36
	161	CURVE	Right	122⁰ 48'45"	48	0.08	102.89	KM 20+034.45	KM 20+137.34	-5.839	42.19	52.4	48.4	41	48.4	45	40
	162	TANGENT					20.74	KM 20+137.34	KM 20+158.08	-5.839	42.19	50	48.4	42	50	44	42
	163	CURVE	Left	68⁰ 1'9"	39.32	0.08	46.67	KM 20+158.08	KM20+196.66	-5.839	39.48	48.8	49	42	50	44	41.4
	164	TANGENT					29.94	KM20+196.66	KM 20+226.60	-5.839	39.69	48.8	49	42	50	44.4	42
	165	CURVE	Right	49⁰ 29'39"	40	0.08	34.55	KM 20+226.60	KM 20+261.15	-5.839	39.69	48.4	45	40	48	44	41
	166	TANGENT					34.84	KM 20+261.15	KM 20+295.99	-5.839	39.69	55	51	40	48.4	44.4	40.4
	167	CURVE	Left	73⁰ 18'55"	35	0.08	44.79	KM 20+295.99	KM 20+340.78	-5.839	38.13	53.4	51	40	52.4	44.6	42
	168	TANGENT					26.7	KM 20+340.78	KM 20+367.48	-5.839	40.43	57	50	38.4	52	44.6	42
	169	CURVE	Right	26⁰ 54'20"	70	0.072	32.87	KM 20+367.48	KM 20+400.35	-5.839	40.43	57	50	38.4	53	50	40
	170	TANGENT					50.82	KM 20+400.35	KM 20+451.17	-5.839	40.79	58	52	40.4	55	51.4	42
	171	CURVE	Left	46⁰ 39'59"	55	0.078	44.8	KM 20+451.17	KM 20+495.97	-5.839	40.79	56	50.4	39	53	50	40
	172	TANGENT					34.21	KM 20+495.97	KM 20+530.18	-5.839	62.18	56	50.4	39.4	54	50	40
	173	CURVE	Right	19⁰ 34'41"	125	0.08	42.71	KM 20+530.18	KM 20+572.89	-5.839	62.18	55.4	50	40	55.4	50	39.4
	174	TANGENT					35.87	KM 20+572.89	KM 20+608.76	-5.839	62.18	55.4	49	37	51	48	38
	175	CURVE	Right	106⁰ 0'2"	50	0.08	92.5	KM 20+608.76	KM 20+701.26	-5.839	42.81	49	47	39.4	49	50	37
	176	TANGENT					34.61	KM 20+701.26	KM 20+735.87	-5.839	42.81	52.4	49	40	48	44	38
	177	CURVE	Left	63⁰ 7'21"	40	0.08	44.07	KM 20+735.87	KM 20+779.94	-5.839	39.69	52	48.4	40	47	43.4	37
	178	TANGENT					25.78	KM 20+779.94	KM 20+805.72	-5.839	40.68	61	55	50	47	43.4	37
	179	CURVE	Right	29⁰ 0'50"	130	0.056	65.83	KM 20+805.72	KM 20+858.86	-5.839	40.68	61	55	50	68	66.4	60
	180	TANGENT					144.62	KM 20+858.86	KM 21+003.48	-5.839	41.17	62	55	50.4	69	65	60
	181	CURVE	Left	21⁰ 7'10"	145	0.054	53.45	KM 21+003.48	KM 21+056.93	-5.839	41.17	59	52	48	66	62	57
	182	TANGENT					9.84	KM 21+056.93	KM 21+066.77	-5.839	41.17	59.4	51	46	66	62	57
	183	CURVE	Right	64⁰ 55'10"	60	0.076	67.98	KM 21+066.77	KM 21+134.75	-5.839	40.71	59.4	51	46	55.8	50	44
	184	TANGENT					5.32	KM 21+134.75	KM 21+140.07	-5.839	41.5	59	55.4	49	55.8	50	44.4
	185	CURVE	Left	9⁰ 33'31"	604.1	0.02	100.78	KM 21+140.07	KM 21+246.52	-5.839	41.5	58.4	55.4	49	67.4	60	55
	186	TANGENT					44.71	KM 21+246.52	KM 21+291.23	-5.839	41.5	58	56	49	68	61	55
	187	CURVE	Right	18⁰ 56'54"	200	0.046	66.14	KM 21+291.23	KM 21+357.37	-5.839	40.9	58	54.4	48.4	65.4	60	54
	188	TANGENT					28.82	KM 21+357.37	KM 21+386.19	-5.839	41.25	59	55	50	64.4	60	55
	189	CURVE	Left	71⁰ 1'18"	45	0.08	55.78	KM 21+386.19	KM 21+441.97	-5.839	41.25	52.4	50	45	52	47	44
	190	TANGENT					110.64	KM 21+441.97	KM 21+552.61	-5.839	41.25	64	57	48.4	61	54	51
	191	CURVE	Right	65⁰ 41'49"	80	0.068	91.73	KM 21+552.61	KM 21+644.34	-5.839	40.19	62	61	50	64	60	52
	192	TANGENT					27.67	KM 21+644.34	KM 21+672.01	-5.839	40.23	60.4	55	40.4	64	60	52
	193	CURVE	Left	48⁰ 18'0"	92.39	0.064	77.88	KM 21+672.01	KM 21+759.58	-5.839	40.23	60.4	55	40.4	62	52.4	52.4
	194	TANGENT					39.73	KM 21+759.58	KM 21+799.31	-5.839	45	63	65.8	49.4	70.4	61	53
	195	CURVE	Right	7⁰ 53'14"	375	0.03	51.62	KM 21+799.31	KM 21+850.93	-5.839	45	62	64	49	69.4	60.4	52.4
	196	TANGENT					48.45	KM 21+850.93	KM 21+899.38	-5.839	45	64.4	66.2	50.8	72.4	62	55.4
	197	CURVE	Left	23⁰ 29'8"	175	0.05	71.73	KM 21+899.38	KM 21+971.11	-5.839	41.45	61.4	64	50.4	72	60	51
	198	TANGENT					26.54	KM 21+971.11	KM 21+997.65	-5.839	41.45	56	55	46.4	71.4	60.4	51
	199	CURVE	Right	47⁰ 17'22"	70	0.072	57.77	KM 21+997.65	KM 22+054.72	-5.839	40.43	56.4	55	46.4	63.4	59	50
	200	TANGENT					20.07	KM 22+054.72	KM 22+074.79	-5.839	40.43	55	53	42.4	64	59	50
	201	CURVE	Right	67⁰ 16'37"	52	0.072	61.06	KM 22+074.79	KM 22+136.12	-5.839	36.6	55	53	42.4	61.4	56	49
	202	TANGENT					31.52	KM 22+136.12	KM 22+167.64	-5.839	42.19	50	47.4	40	51	47.4	42
	203	CURVE	Left	121⁰ 55'39"	48	0.08	102.15	KM 22+167.64	KM 22+269.79	-5.839	42.19	50	47.4	40	50.4	47	41
	204	TANGENT					50.46	KM 22+269.79	KM 22+320.25	-5.839	42.19	59	57	45	52	47	41
	205	CURVE	Right	52⁰ 54'55"	75	0.07	69.27	KM 22+320.25	KM 22+389.52	-5.839	40.4	59	57	46	63	56	52.4
	206	TANGENT					121.39	KM 22+389.52	KM 22+510.91	-5.839	42.81	59	55	42	68	51.4	46.8
	207	CURVE	Right	99⁰ 2'22"	50	0.08	86.43	KM 22+510.91	KM 22+597.34	-7.282	42.81	55	52.8	46	54	55.4	47
	208	TANGENT					56.37	KM 22+597.34	KM 22+653.71	-7.282	42.81	64	52	42	57	50	48
	209	CURVE	Left	21⁰ 51'11"	146.4	0.054	55.83	KM 22+653.71	KM 22+711.64	-7.282	41.35	59.4	60	48	57.4	50.4	48.4
	210	TANGENT					162.72	KM 22+711.64	KM 22+874.36	-7.282	41.35	58.8	60	46	73	67	56
	211	CURVE	Right	89⁰ 13'11"	64	0.074	99.66	KM 22+874.36	KM 22+977.43	-7.282	40.44	56	51.4	45	58.4	52	42
	212	TANGENT					38.61	KM 22+977.43	KM 23+016.04	-7.282	40.44	58	51	45	60.4	51.4	42.4
	213	CURVE	Left	176⁰ 22'35"	40	0.08	123.13	KM 23+016.04	KM 23+139.17	-7.282	39.69	48	45	42	51	50	42
	214	TANGENT					117.09	KM 23+139.17	KM 23+256.26	7.005	40.19	68.8	62	56	56	52	44.4
	215	CURVE	Left	54⁰ 11'1"	80	0.068	75.65	KM 23+256.26	KM 23+331.92	7.005	40.19	57.4	60	49	60	54	49.4
	216	TANGENT					21.44	KM 23+331.92	KM 23+353.36	7.005	40.89	63	59.4	53.4	59	53.4	47.4
	217	CURVE	Right	28⁰ 11'8"	90	0.066	44.27	KM 23+353.36	KM 23+397.64	7.005	40.89	63	60	55	60	54.4	49.4
	218	TANGENT					35.86	KM 23+397.64	KM 23+433.50	7.005	40.89	63.4	61	56	60.4	53.4	48.4
	219	CURVE	Left	53⁰ 5'15"	90	0.066	83.39	KM 23+433.50	KM 23+516.89	7.005	40.89	63.4	61	56.4	62	52	45
	220	TANGENT					44.64	KM 23+516.89	KM 23+561.53	7.005	42.81	64	61	56.4	62.4	52	45
	221	CURVE	Right	84⁰ 0'26"	50	0.08	73.31	KM 23+561.53	KM 23+634.84	7.005	42.81	55.4	51	46	60	60	53.4
	222	TANGENT					41.12	KM 23+634.84	KM 23+675.96	7.005	42.81	63	56	47.8	57.4	52	47.2
	223	CURVE	Left	81⁰ 3'24"	98	0.062	138.64	KM 23+675.96	KM 23+814.60	7.005	40	62	56	48.8	58	52.4	48.2
	224	TANGENT					46.65	KM 23+814.60	KM 23+861.25	7.005	40.24	54.4	52	45.4	62	56.4	47.4
	225	CURVE	Right	103⁰ 10'13"	58	0.076	104.44	KM 23+861.25	KM 23+965.69	-7.192	40.24	55	51.4	45	53	50	40.4
	226	TANGENT					235.39	KM 23+965.69	KM 24+201.08	-7.192	40.24	61	59	55	70.4	65.4	58
	227	CURVE	Left	128⁰ 0'45"	58	0.076	129.59	KM 24+201.08	KM 24+330.67	4.915	40.24	53	54	45.2	57	56	50
	228	TANGENT					64.96	KM 24+330.67	KM 24+395.63	4.915	40.71	57	56	45	57	54	50
	229	CURVE	Right	98⁰ 45'54"	60	0.076	103.43	KM 24+395.63	KM 24+499.06	4.915	40.71	53	50	50	57	52	52
	230	TANGENT					111.33	KM 24+499.06	KM 24+610.39	4.915	42.81	58	56	51.4	55	52.4	47
	231	CURVE	Left	69⁰ 47'40"	50	0.08	60.91	KM 24+610.39	KM 24+671.29	4.915	42.81	60	54	42	54.4	51	47
	232	TANGENT					41.01	KM 24+671.29	KM 24+712.30	4.915	42.81	56.4	52	43	54.4	52	47
	233	CURVE	Right	38⁰ 22'10"	105	0.062	70.32	KM 24+712.30	KM 24+782.47	4.915	41.11	56	51.4	41.4	51	50.4	42
	234	TANGENT					45.17	KM 24+782.47	KM 24+827.64	-4.351	41.25	49	46	40	53	50	41
	235	CURVE	Left	83⁰ 48'58"	45	0.08	65.83	KM 24+827.64	KM 24+893.47	-4.351	41.25	49	45.4	40	50	46	40
	236	TANGENT					83.55	KM 24+893.47	KM 24+977.02	-4.351	41.25	55	48	48.4	57	53.4	40.8
	237	CURVE	Right	64⁰ 1'59"	60	0.076	67.06	KM 24+977.02	KM 25+044.07	-4.351	40.71	54	53	48	57	53	46
	238	TANGENT					36.73	KM 25+044.07	KM 25+080.80	-4.351	40.71	56	50	41	57	54	47
	239	CURVE	Left	45⁰ 57'31"	70	0.072	56.15	KM 25+080.80	KM 25+136.95	-4.351	40.43	53.4	49	40	57	50	45
	240	TANGENT					22.7	KM 25+136.95	KM 25+159.65	-4.351	41.25	54	48	40	56.4	49	45
	241	CURVE	Right	68⁰ 6'47"	45	0.08	53.5	KM 25+159.65	KM 25+213.14	-4.351	41.25	55	52	45	51	49	41.4
	242	TANGENT					52.56	KM 25+213.14	KM 25+265.70	-4.351	41.25	60	57	48	52	49	43
	243	CURVE	Left	61⁰ 8'47"	70	0.072	74.7	KM 25+265.70	KM 25+340.40	-4.351	40.43	59	56	49	55	50	42.8
	244	TANGENT					36.51	KM 25+340.40	KM 25+376.91	-4.351	40.85	57.4	49	50	56	50	43
	245	CURVE	Right	104⁰ 39'27"	72	0.072	131.52	KM 25+376.91	KM 25+508.43	-4.351	40.85	55.4	48	49	50	51	43
	246	TANGENT					30.48	KM 25+508.43	KM 25+538.91	-4.351	41.05	55	51	45	51.4	51	43
	247	CURVE	Left	91⁰ 4'52"	56	0.078	89.02	KM 25+538.91	KM 25+627.93	-4.351	41.05	55	51	45	48.8	49	43
	248	TANGENT					40.65	KM 25+627.93	KM 25+668.58	-4.351	41.05	60	60	48	50.4	49	43
	249	CURVE	Right	136⁰ 18'51"	94	0.064	223.64	KM 25+668.58	KM 25+892.21	-6.821	40.5	59.4	59.4	48	59	56	44
	250	TANGENT					51.43	KM 25+892.21	KM 25+943.64	-6.821	41.11	58	52	42	59.4	56	44
	251	CURVE	Left	93⁰ 50'1"	67	0.074	109.73	KM 25+943.64	KM 26+053.37	-6.821	41.11	57.4	52.4	42	58.4	51	42
	252	TANGENT					80.76	KM 26+053.37	KM 26+134.13	-6.821	41.11	63	57.4	49	64	57	49.6
	253	CURVE	Left	28⁰ 50'56"	100	0.062	50.35	KM 26+134.13	KM 26+184.48	-6.821	40.32	57	52	41	59	52	41
	254	TANGENT					47.6	KM 26+184.48	KM 26+232.08	-6.821	40.43	63.4	53	48	59	52.4	41.4
	255	CURVE	Right	71⁰ 56'29"	118	0.058	148.16	KM 26+232.08	KM 26+380.25	-6.821	40.43	64.4	53	48.4	61.4	51	51.4
	256	TANGENT					191.73	KM 26+380.25	KM 26+571.98	-6.821	40.43	58.4	59	52.4	70	60	55.6
	257	CURVE	Left	41⁰ 44'9"	115	0.058	83.77	KM 26+571.98	KM 26+655.75	-6.821	40	59.4	50	45.4	62	59	45
	258	TANGENT					162.73	KM 26+655.75	KM 26+818.48	-6.821	40.84	60	55.4	48.8	64	59	46
	259	CURVE	Right	20⁰ 32'45"	170	0.05	60.96	KM 26+818.48	KM 26+879.44	-6.821	40.84	60	53.4	40.4	72.8	61.4	56
	260	TANGENT					101.94	KM 26+879.44	KM 26+981.38	-6.821	40.9	60	54	40	72.4	61	56.4
	261	CURVE	Right	16⁰ 28'22"	200	0.046	57.5	KM 26+981.38	KM 27+038.88	-6.821	40.9	55	50	40	72	60	56.4
	262	TANGENT					92.56	KM 27+038.88	KM 27+131.44	-6.821	40.9	55	50	40	71	59.4	60
	263	CURVE	Left	32⁰ 30'40"	80	0.068	45.39	KM 27+131.44	KM 27+176.84	-6.821	40.19	50	44	41	62	60	41.8
	264	TANGENT					20.62	KM 27+176.84	KM 27+197.46	-6.821	40.19	48	45	42.4	60	58	40.4
	265	CURVE	Right	119⁰ 7'31"	35	0.08	72.77	KM 27+197.46	KM 27+270.23	-6.821	38.13	48	47	44	46	41	38.4
	266	TANGENT					43.01	KM 27+270.23	KM 27+313.24	-6.821	39.69	47	44	41	50	45	41
	267	CURVE	Left	87⁰ 33'14"	40	0.08	61.08	KM 27+313.24	KM 27+374.36	-6.821	39.69	47	45	42	49	45	41.4
	268	TANGENT					68.15	KM 27+374.36	KM 27+442.51	-6.821	42.81	51.4	47.4	44	49	46	41
	269	CURVE	Right	72⁰ 24'17"	50	0.08	63.16	KM 27+442.51	KM 27+505.70	-6.821	42.81	48.4	44	36	57	48	45
	270	TANGENT					30.73	KM 27+505.70	KM 27+536.43	-6.821	42.81	49	43.4	34.4	57.4	47	44
	271	CURVE	Left	168⁰ 5'29"	34.8	0.08	102.01	KM 27+536.43	KM 27+638.52	-6.821	38.06	42.4	37	37	45	41	38
	272	TANGENT					34.45	KM 27+638.52	KM 27+672.97	4.566	39.69	45	44	37.4	43.4	42	38.4
	273	CURVE	Right	59⁰ 35'22"	40	0.08	41.57	KM 27+672.97	KM 27+714.57	4.566	39.69	51	48	46	50	48	44
	274	TANGENT					44.37	KM 27+714.57	KM 27+758.94	4.566	40.67	50	49.4	46	48	44	41.4
	275	CURVE	Left	19⁰ 38'16"	65	0.074	22.27	KM 27+758.94	KM 27+781.22	4.566	40.67	50	46	41	48	44	40.4
	276	TANGENT					32.13	KM 27+781.22	KM 27+813.35	4.566	43.13	50	45.4	40	50	47.4	41
	277	CURVE	Right	89⁰ 51'14"	51	0.08	79.95	KM 27+813.35	KM 27+893.33	4.566	43.13	52	45.4	40	49	46	44
	278	TANGENT					308.07	KM 27+893.33	KM 28+201.40	-6.537	43.13	51.4	48.4	39.4	50	44.8	44
	279	CURVE	Left	76⁰ 4'27"	156	0.052	207.12	KM 28+201.40	KM 28+408.53	-3.572	40.99	60.4	59	55.4	62.4	55.4	49.2
	280	TANGENT					196.95	KM 28+408.53	KM 28+605.48	-3.572	41.05	56.4	52	45.4	62.2	56.8	46
	281	CURVE	Right	122⁰ 14'42"	56	0.078	119.44	KM 28+605.48	KM 28+724.96	-6.899	41.05	52	46	44	52	47.4	40
	282	TANGENT					51	KM 28+724.96	KM 28+775.96	-6.899	41.05	55.4	50	47	52	54.4	41
	283	CURVE	Left	111⁰ 10'21"	77	0.07	149.38	KM 28+775.96	KM 28+925.36	-6.899	40.8	53.4	50	43	59	50	44
	284	TANGENT					80.81	KM 28+925.36	KM 29+006.17	-6.899	42.81	52	49.4	39	55	51.4	45
	285	CURVE	Right	49⁰ 29'36"	50	0.08	43.17	KM 29+006.17	KM 29+049.36	-6.899	42.81	50.4	46	42.8	58	56.8	42.8
	286	TANGENT					30	KM 29+049.36	KM 29+079.36	-6.899	42.81	51	51	45	58	56.8	42
	287	CURVE	Left	66⁰ 31'11"	44	0.08	51.06	KM 29+079.36	KM 29+130.44	-6.899	40.94	50.4	50	45	51.4	46	41.4
	288	TANGENT					79.15	KM 29+130.44	KM 29+209.59	-6.899	40.94	54	53.4	48	54	56	46.8
	289	CURVE	Right	82⁰ 40'3"	55	0.078	79.33	KM 29+209.59	KM 29+288.95	-6.899	40.79	56	54.4	50	51.4	49	44.4
	290	TANGENT					71.3	KM 29+288.95	KM 29+360.25	-6.899	40.79	52.4	49	45	53	56.4	46
	291	CURVE	Left	80⁰ 8'50"	60	0.076	83.91	KM 29+360.25	KM 29+444.18	-6.899	40.71	56	53	50.4	55.4	52	45
	292	TANGENT					182.98	KM 29+444.18	KM 29+627.16	-2.619	40.71	65	62	50	66.4	63	58.4
	293	CURVE	Right	52⁰ 59'17"	118	0.056	109.12	KM 29+627.16	KM 29+736.28	-2.619	39.04	61	63	53.4	59.4	57	51
	294	TANGENT					191.84	KM 29+736.28	KM 29+928.12	-2.619	41.48	60	62	43.4	65	63	53
	295	CURVE	Left	27⁰ 53'52"	160	0.052	77.9	KM 29+928.12	KM 30+006.06	-5.761	41.48	60.8	56	45	64.2	60	50
	296	TANGENT					175.62	KM 30+006.06	KM 30+181.68	-5.761	41.48	49.4	55	43	67	59	46.4
	297	CURVE	Right	44⁰ 45'23"	97	0.064	75.76	KM 30+181.68	KM 30+257.71	-5.761	41	54.4	57	46	51.4	51	37.4
	298	TANGENT					76.25	KM 30+257.71	KM 30+333.96	-5.761	41	61	60	48.8	61	59	52
	299	CURVE	Left	20⁰ 9'0"	177	0.05	62.25	KM 30+333.96	KM 30+396.21	-5.761	36.87	70.4	68	61.8	54	51	45.4
	300	TANGENT					121.84	KM 30+396.21	KM 30+518.05	-5.761	41.37	70.4	64	57	71	64	56.4
	301	CURVE	Left	34⁰ 8'0"	135	0.056	80.42	KM 30+518.05	KM 30+598.47	-5.761	41.37	68.4	60.4	56.2	66.8	62	56
	302	TANGENT					224.98	KM 30+598.47	KM 30+823.45	-5.761	41.37	69.4	61.4	55	66.4	66.8	58
	303	CURVE	Left	25⁰ 26'52"	189	0.048	83.94	KM 30+823.45	KM 30+908.51	-5.761	41.29	67	66	50.4	79	71	60
	304	TANGENT					34.4	KM 30+908.51	KM 30+942.91	-5.761	47.57	65.4	65.4	50	79	72	60
	305	CURVE	Right	42⁰ 38'48"	100	0.062	74.42	KM 30+942.91	KM 31+017.43	-5.761	47.57	65.8	68.4	56	67	68	60
	306	TANGENT					491.63	KM 31+017.43	KM 31+509.06	-5.761	70.72	83	79.4	71.4	92.8	72.4	74
	307	CURVE	Left	36⁰ 54'8"	175	0.05	112.71	KM 31+509.06	KM 31+622.34	6.121	70.72	65.4	65.6	56.4	81.4	78.4	58.4
	308	TANGENT					187.49	KM 31+622.34	KM 31+809.83	6.121	70.72	70.2	67.4	51	71.4	69	61.4
	309	CURVE	Right	54⁰ 58'31"	145	0.054	139.12	KM 31+809.83	KM 31+947.24	-6.841	45.45	63	80	52.4	66	62	59.4
	310	TANGENT					406.19	KM 31+947.24	KM 32+353.43	-6.841	45.45	82.4	84.2	72	80	78.4	70.4
	311	CURVE	Left	7⁰ 41'28"	420	0.028	56.38	KM 32+353.43	KM 32+409.81	5.336	37.34	79.4	80.4	69.4	59.4	63.4	55.4
	312	TANGENT					90.19	KM 32+409.81	KM 32+500.00	5.336	37.34	54	49.4	42	60.8	64	57.6

## Sheet: Table 1 - Average Speed Sectors
	ELEMENT NUMBER	TYPE OF ELEMENT	INITIAL STATION	FINAL STATION	OPERATING SPEED (Km/h)			OPERATING SPEED (Km/h)					ROAD SECTOR	INITIAL STATION	FINAL STATION	AVERAGE OPERATING SPEED (Km/h)			AVERAGE OPERATING SPEED (Km/h)
					DIRECTION NORTH - SOUTH			DIRECTION SOUTH - NORTH								DIRECTION NORTH - SOUTH			DIRECTION SOUTH - NORTH
					CARS	BUSES	TRUCKS	CARS	BUSES	TRUCKS						Cars	Buses	Trucks	Cars	Buses	Trucks
	1	Tangent	KM 5+000.000	KM 5+390.231	40	40	40	40	40	40			1	KM 5+000	KM 6+042	55.05	47.6375	45.4375	50.925	43.725	42.0375
	2	Curve	KM 5+390.231	KM 5+476.862	51	43	41	50	41	40.3			2	KM 6+042	KM 7+172	68.0429	60.8429	55.2	65.7286	55.0429	50
	3	Tangent	KM 5+476.862	KM 5+511.204	50.3	44	43.7	50	40	42			3	KM 7+172	KM 8+021	61.45	56.1625	52.3125	61.475	55.45	46.4875
	4	Curve	KM 5+511.204	KM 5+652.070	48.5	42.3	40	49.1	40.8	39			4	KM 8+021	KM 9+141	58.99	52.56	45.82	56.01	50.01	46.29
	5	Tangent	KM 5+652.070	KM 5+734.042	54.3	47	44	51	45	43			5	KM 9+141	KM 10+007	63.0778	56.8111	48.4	63.8778	55.4889	51.6111
	6	Curve	KM 5+734.042	KM 5+787.087	59.3	52	47.5	51	47	45			6	KM 10+007	KM 11+259	67.42	57.32	51.32	68.72	56.86	53.2
	7	Tangent	KM 5+787.087	KM 5+980.912	70	55.3	50.3	54.3	45	42			7	KM 11+259	KM 12+094	60.1333	54.3222	47.7	61.9222	55.4778	47.0111
	8	Curve	KM 5+980.912	KM 6+041.768	67	57.5	57	62	51	45			8	KM 12+094	KM 13+043	62.475	56.25	50.0375	61.6625	54.9125	49.05
	9	Tangent	KM 6+041.768	KM 6+191.748	69	59	55	62	50.3	45			9	KM 13+043	KM 14+027	60.9111	53.9222	47.1333	58.2889	53.6667	47.5333
	10	Curve	KM 6+191.748	KM 6+240.542	61	58.3	48	61	50	48			10	KM 14+027	KM 15+002	55.4545	49.4727	43.5727	58.2909	51.7818	44.8545
	11	Tangent	KM 6+240.542	KM 6+447.059	67.3	61.3	55.1	64.5	51	46			11	KM 15+002	KM 16+080	58.7846	50.8692	42.2	57.4923	52.8692	44.4769
	12	Curve	KM 6+447.059	KM 6+529.871	68	59	56	65	53	50			12	KM 16+080	KM 17+041	54.2154	49.0692	42.9	53.4385	47.9769	42.9462
	13	Tangent	KM 6+529.871	KM 6+715.546	69	61	57	68	58	53			13	KM 17+041	KM 18+005	56.2471	50.0941	43.1706	55.5588	50.4353	44.4706
	14	Curve	KM 6+715.546	KM 6+886.282	71	64	57	70.3	61	54			14	KM 18+005	KM 19+016	53.1143	48.3214	41.75	56.05	49.3357	44.2571
	15	Tangent	KM 6+886.282	KM 7+171.887	71	63.3	58.3	69.3	62	54			15	KM 19+016	KM 20+034	54.1579	46.2316	41.9684	51.5789	46.7368	42.4
	16	Curve	KM 7+171.887	KM 7+254.032	63.3	54	56	60	53	42			16	KM 20+034	KM 21+003	54.45	50.15	41.47	52.43	48.33	41.96
	17	Tangent	KM 7+254.032	KM 7+357.800	64	56	55	63	56	44			17	KM 21+003	KM 22+055	59.6105	56.7474	47.4737	64.7789	57.9579	51.8737
	18	Curve	KM 7+357.800	KM 7+444.502	63	58	54.5	64	61.3	45.3			18	KM 22+055	KM 23+016	56.7846	53.6154	43.8308	59.2308	53.0769	46.6154
	19	Tangent	KM 7+444.502	KM 7+670.409	64	60	54	63	59	48			19	KM 23+016	KM 24+201	60.1286	56.7714	50.8714	59.4	54.1	47.5429
	20	Curve	KM 7+670.409	KM 7+785.158	61	53	51	61	52	47.3			20	KM 24+201	KM 25+044	54.5818	51.4364	44.9455	54.8	51.8364	45.7091
	21	Tangent	KM 7+785.158	KM 7+891.576	59.3	55	49	62	55	48.3			21	KM 25+044	KM 26+053	56.7857	52.4857	45.1429	54.4143	51	43.5143
	22	Curve	KM 7+891.576	KM 7+966.283	58	56	49.5	59.5	53	48			22	KM 26+053	KM 27+039	60.06	53.72	45.34	65.66	57.28	49.88
	23	Tangent	KM 7+966.283	KM 8+021.023	59	57.3	49.5	59.3	54.3	49			23	KM 27+039	KM 28+201	49.1529	45.4941	40.6824	52.0471	47.4471	42.6
	24	Curve	KM 8+021.023	KM 8+091.663	53	42	40.3	45	42	40			24	KM 28+201	KM 29+006	54.9333	51.0667	45.6333	57.1	52.5667	44.2
	25	Tangent	KM 8+091.663	KM 8+123.414	55.3	44.3	42.3	46.8	45.3	41			25	KM 29+006	KM 30+006	56.0909	54.5273	47.0909	57.8364	56	47.3455
	26	Curve	KM 8+123.414	KM 8+241.482	49	41	40.3	47	40	39.3			26	KM 30+006	KM 31+017	64.16	62.56	52.42	66.26	62.38	53.16
	27	Tangent	KM 8+241.482	KM 8+345.377	52.3	47.3	45	54	42.3	45			27	KM 31+017	KM 32+500	71.0571	72.3429	59.2286	73.1143	69.6571	62.3714
	28	Curve	KM 8+345.377	KM 8+398.455	53	50	47.3	55	43	48.3
	29	Tangent	KM 8+398.455	KM 8+483.796	68	63	50	63.3	55	52
	30	Curve	KM 8+483.796	KM 8+582.185	65	58	49	60	54	45.3
	31	Tangent	KM 8+582.185	KM 8+622.697	64.3	58	47	61	59	48
	32	Curve	KM 8+622.697	KM 8+717.048	64	61	46	61	60.5	51
	33	Tangent	KM 8+717.048	KM 9+140.823	66	61	51	67	59	53
	34	Curve	KM 9+140.823	KM 9+234.812	63.5	58	40	62	55	51
	35	Tangent	KM 9+234.812	KM 9+275.516	63	59	43	64.3	54.3	50
	36	Curve	KM 9+275.516	KM 9+361.480	62	57	51	59	52.5	49
	37	Tangent	KM 9+361.480	KM 9+502.919	63.3	56	51	61.3	55	50.3
	38	Curve	KM 9+502.919	KM 9+607.102	62	56.3	49.3	63	54.3	51.3
	39	Tangent	KM 9+607.102	KM 9+676.574	61.3	57	49.3	64	56	53.3
	40	Curve	KM 9+676.574	KM 9+769.993	60.3	55	45	64.3	55.3	52.3
	41	Tangent	KM 9+769.993	KM 9+936.648	64.3	56	52	67	58	53
	42	Curve	KM 9+936.648	KM 10+006.699	68	57	55	70	59	54.3
	43	Tangent	KM 10+006.699	KM 10+106.210	70.3	56.3	52	69.3	58	54
	44	Curve	KM 10+106.210	KM 10+228.359	64	53	49	66	50	56
	45	Tangent	KM 10+228.359	KM 10+309.340	70.5	57.3	52.3	68	60	54
	46	Curve	KM 10+309.340	KM 10+415.764	67	61	54	68.3	58	53
	47	Tangent	KM 10+415.764	KM 11+258.910	65.3	59	49.3	72	58.3	49
	48	Curve	KM 11+258.910	KM 11+349.497	57.3	54	46	58	57	42
	49	Tangent	KM 11+349.497	KM 11+424.660	58.3	52.3	48	62	56	46
	50	Curve	KM 11+424.660	KM 11+515.288	57	49	48	62	53.3	50
	51	Tangent	KM 11+515.288	KM 11+547.760	59.3	52.3	46.8	63	55	44
	52	Curve	KM 11+547.760	KM 11+625.907	64	57	45	62	55	45.3
	53	Tangent	KM 11+625.907	KM 11+659.230	62	54	46	62	53	47
	54	Curve	KM 11+659.230	KM 11+736.303	60	52	46	59.3	53	49.8
	55	Tangent	KM 11+736.303	KM 11+816.280	61.3	59	51	65	59	49
	56	Curve	KM 11+816.280	KM 12+094.431	62	59.3	52.5	64	58	50
	57	Tangent	KM 12+094.431	KM 12+231.120	64	59	53.3	65	58	50
	58	Curve	KM 12+231.120	KM 12+337.951	63.5	57	50	66	57	48.3
	59	Tangent	KM 12+337.951	KM 12+392.730	65	57	50	67	57	50
	60	Curve	KM 12+392.730	KM 12+514.943	62	57	51	60	56.3	50.3
	61	Tangent	KM 12+514.943	KM 12+686.930	64	57	52	62	56	52
	62	Curve	KM 12+686.930	KM 12+794.092	58	50	45	54	47	44.3
	63	Tangent	KM 12+794.092	KM 12+832.030	59.3	52	50	58	53	48
	64	Curve	KM 12+832.030	KM 13+043.053	64	61	49	61.3	55	49.5
	65	Tangent	KM 13+043.053	KM 13+427.790	65	55	52	40	40	40
	66	Curve	KM 13+427.790	KM 13+566.377	60	50	47	64	59	50
	67	Tangent	KM 13+566.377	KM 13+597.840	62	55	49.3	63	57	51.3
	68	Curve	KM 13+597.840	KM 13+724.845	62.8	57	50	61	56	51
	69	Tangent	KM 13+724.845	KM 13+811.010	64.3	58	47	61.3	59	49.5
	70	Curve	KM 13+811.010	KM 13+877.500	55.5	50	43.3	57	52	46
	71	Tangent	KM 13+877.500	KM 13+919.240	59.3	52	44.3	58.3	53	46
	72	Curve	KM 13+919.240	KM 13+962.333	59	53	44	58	53	46
	73	Tangent	KM 13+962.333	KM 14+026.510	60.3	55.3	47.3	62	54	48
	74	Curve	KM 14+026.510	KM 14+104.231	61.3	55.5	49	63	55	48.3
	75	Tangent	KM 14+104.231	KM 14+139.180	60.3	55.3	48.3	62.3	56	48
	76	Curve	KM 14+139.180	KM 14+246.652	60	54	47.5	61	56	47
	77	Tangent	KM 14+246.652	KM 14+273.440	62.3	50.3	43.3	63.3	56	46
	78	Curve	KM 14+273.440	KM 14+354.710	54	51	44	60	51	45.5
	79	Tangent	KM 14+354.710	KM 14+521.890	57	52.3	43.3	62.3	53.3	45.3
	80	Curve	KM 14+521.890	KM 14+615.361	50.8	40.5	38.3	63	50	43
	81	Tangent	KM 14+615.361	KM 14+821.850	40	40	40	40	40	40
	82	Curve	KM 14+821.850	KM 14+911.271	40	40	40	40	40	40
	83	Tangent	KM 14+911.271	KM 14+948.760	63	54	46.3	67	60	48.3
	84	Curve	KM 14+948.760	KM 15+001.631	61.3	51.3	39.3	59.3	52.3	42
	85	Tangent	KM 15+001.631	KM 15+058.460	58.3	53	39.3	58	53	41
	86	Curve	KM 15+058.460	KM 15+169.526	51	46	42	52	47	40
	87	Tangent	KM 15+169.526	KM 15+275.040	57.3	51	47.3	58	54	45
	88	Curve	KM 15+275.040	KM 15+372.061	59	56	48	60	55	50.3
	89	Tangent	KM 15+372.061	KM 15+471.700	54	50	45	57	53	47
	90	Curve	KM 15+471.700	KM 15+601.233	49	45	39	51.3	49	43.3
	91	Tangent	KM 15+601.233	KM 15+631.450	56	45	40	57	48	43.3
	92	Curve	KM 15+631.450	KM 15+689.565	60.3	47	41	60.3	50	42
	93	Tangent	KM 15+689.565	KM 15+748.700	61	52	40	57	53	44
	94	Curve	KM 15+748.700	KM 15+843.295	61.3	54	37	53	52.3	45
	95	Tangent	KM 15+843.295	KM 15+921.600	64	55	41	59.3	56	45
	96	Curve	KM 15+921.600	KM 15+984.974	68	54	44	62.5	59	44.3
	97	Tangent	KM 15+984.974	KM 16+080.310	65	53.3	45	62	58	48
	98	Curve	KM 16+080.310	KM 16+153.307	61	51	46	60	52	49
	99	Tangent	KM 16+153.307	KM 16+300.700	61.3	55.3	47	62	55	48
	100	Curve	KM 16+300.700	KM 16+394.295	60	56	47	60.8	55.3	46
	101	Tangent	KM 16+394.295	KM 16+427.200	59	53	45	55	48.5	44
	102	Curve	KM 16+427.200	KM 16+496.772	51	48	43	47	41	39
	103	Tangent	KM 16+496.772	KM 16+635.490	52	46	43	51.3	46.3	43
	104	Curve	KM 16+635.490	KM 16+757.670	53	45	38.5	53	48	44
	105	Tangent	KM 16+757.670	KM 16+789.940	54	47	41.3	52	48	43
	106	Curve	KM 16+789.940	KM 16+844.200	51	49	43	50.3	46.3	42
	107	Tangent	KM 16+844.200	KM 16+885.140	50.5	46	41.3	50	45	40
	108	Curve	KM 16+885.140	KM 16+974.506	49	45.3	39.3	48	45	39
	109	Tangent	KM 16+974.506	KM 16+994.310	51	48	41.3	52	47	40
	110	Curve	KM 16+994.310	KM 17+041.182	52	48.3	42	53.3	46.3	41.3
	111	Tangent	KM 17+041.182	KM 17+057.330	53	50	41.3	52.8	47	44.3
	112	Curve	KM 17+057.330	KM 17+097.888	54.3	50.5	43.3	55	49	47
	113	Tangent	KM 17+097.888	KM 17+134.550	53	46	40.5	53.3	48	45
	114	Curve	KM 17+134.550	KM 17+206.417	45	39	36	41	38	37
	115	Tangent	KM 17+206.417	KM 17+234.560	57.3	48.3	42	56.5	51	40.8
	116	Curve	KM 17+234.560	KM 17+308.084	53	45	41.3	49	46	35
	117	Tangent	KM 17+308.084	KM 17+434.350	59	51	45	60	52.3	43.3
	118	Curve	KM 17+434.350	KM 17+530.089	58	50.3	44.3	56	51.5	45
	119	Tangent	KM 17+530.089	KM 17+565.870	58.5	53	45	58	52	46
	120	Curve	KM 17+565.870	KM 17+615.540	56	55	44	58.3	51	47
	121	Tangent	KM 17+615.540	KM 17+638.330	58.5	54	43	58	53	44.3
	122	Curve	KM 17+638.330	KM 17+688.927	58.3	50	43.3	59	51	46
	123	Tangent	KM 17+688.927	KM 17+707.790	61	49	45.3	62.3	56	48
	124	Curve	KM 17+707.790	KM 17+768.897	63.3	57	47	61.3	58.3	50
	125	Tangent	KM 17+768.897	KM 17+858.070	61	58	47	58	59	49
	126	Curve	KM 17+858.070	KM 17+977.653	53	49	44.3	53	48	45
	127	Tangent	KM 17+977.653	KM 18+005.310	54	46.5	41.3	53	46.3	43.3
	128	Curve	KM 18+005.310	KM 18+068.573	48	42	35	46.3	42.3	35
	129	Curve	KM 18+068.580	KM 18+129.976	48	42	35	46.3	42.3	35
	130	Tangent	KM 18+129.976	KM 18+209.260	53	47.3	39.3	56.3	45	40
	131	Curve	KM 18+209.260	KM 18+282.655	54	50	42.3	58	47	42.3
	132	Tangent	KM 18+282.655	KM 18+335.180	53	51.3	41	56.3	47	42
	133	Curve	KM 18+335.180	KM 18+398.049	50	45	41	50.3	46	42
	134	Tangent	KM 18+398.049	KM 18+413.950	52	48.3	41	53	48.3	44
	135	Curve	KM 18+413.950	KM 18+461.036	54.3	51.3	43.3	55	50.3	44
	136	Tangent	KM 18+461.036	KM 18+598.270	60	57	50.3	65.3	60	53.3
	137	Curve	KM 18+598.270	KM 18+648.263	62	57.3	52	69.3	64	56
	138	Tangent	KM 18+648.263	KM 18+765.400	59.3	55	43	71	59	58
	139	Curve	KM 18+765.400	KM 18+838.715	53	45	42	53.3	45	44
	140	Tangent	KM 18+838.715	KM 18+927.537	53	46	43.3	59.3	52.5	48
	141	Curve	KM 18+927.53	KM 19+016.22	44	39	36	45	42	36
	142	Tangent	KM 19+016.22	KM 19+041.91	56	48	41	49.4	46	38.4
	143	Curve	KM 19+041.91	KM 19+081.79	56.4	48	41	51	48.8	40
	144	Tangent	KM 19+081.79	KM 19+126.24	57	48	41	51	48.4	40
	145	Curve	KM 19+126.24	KM 19+175.98	49	44.4	37.4	48	44	41
	146	Tangent	KM 19+175.98	KM 19+194.69	52	49	39	48	44	41
	147	Curve	KM 19+194.69	KM 19+272.49	51.4	49	39	48	42	42
	148	Tangent	KM 19+272.49	KM 19+300.75	68.4	49	49	57.4	51	45.4
	149	Curve	KM 19+300.75	KM 19+379.56	67.4	49.4	50	59	52	48.4
	150	Tangent	KM 19+379.56	KM 19+419.37	57.8	45.4	42.4	51	47	43.8
	151	Curve	KM 19+419.37	KM 19+491.78	57	45.4	43.4	53.4	49.4	45
	152	Tangent	KM 19+491.78	KM 19+592.10	55.6	46	44.4	54	49	48.4
	153	Curve	KM 19+592.10	KM 19+638.66	57.2	44	42.4	52	46	44
	154	Tangent	KM 19+638.66	KM 19+661.53	51	50	45	52	46	44
	155	Curve	KM 19+661.53	KM 19+712.95	51	50	45	64	53	49.4
	156	Tangent	KM 19+712.95	KM 19+743.18	52	50	45	60.4	50	45.4
	157	Curve	KM 19+743.18	KM 19+848.72	49	44.4	40.4	50	46.4	40
	158	Tangent	KM 19+848.72	KM 19+880.72	42.4	39	37	44.4	43	38
	159	Curve	KM 19+880.72	KM 19+962.19	44	40.4	39	42	40	35.4
	160	Tangent	KM 19+962.19	KM 20+034.45	54.4	39	36	45	42	36
	161	Curve	KM 20+034.45	KM 20+137.34	52.4	48.4	41	48.4	45	40
	162	Tangent	KM 20+137.34	KM 20+158.08	50	48.4	42	50	44	42
	163	Curve	KM 20+158.08	KM20+196.66	48.8	49	42	50	44	41.4
	164	Tangent	KM20+196.66	KM 20+226.60	48.8	49	42	50	44.4	42
	165	Curve	KM 20+226.60	KM 20+261.15	48.4	45	40	48	44	41
	166	Tangent	KM 20+261.15	KM 20+295.99	55	51	40	48.4	44.4	40.4
	167	Curve	KM 20+295.99	KM 20+340.78	53.4	51	40	52.4	44.6	42
	168	Tangent	KM 20+340.78	KM 20+367.48	57	50	38.4	52	44.6	42
	169	Curve	KM 20+367.48	KM 20+400.35	57	50	38.4	53	50	40
	170	Tangent	KM 20+400.35	KM 20+451.17	58	52	40.4	55	51.4	42
	171	Curve	KM 20+451.17	KM 20+495.97	56	50.4	39	53	50	40
	172	Tangent	KM 20+495.97	KM 20+530.18	56	50.4	39.4	54	50	40
	173	Curve	KM 20+530.18	KM 20+572.89	55.4	50	40	55.4	50	39.4
	174	Tangent	KM 20+572.89	KM 20+608.76	55.4	49	37	51	48	38
	175	Curve	KM 20+608.76	KM 20+701.26	49	47	39.4	49	50	37
	176	Tangent	KM 20+701.26	KM 20+735.87	52.4	49	40	48	44	38
	177	Curve	KM 20+735.87	KM 20+779.94	52	48.4	40	47	43.4	37
	178	Tangent	KM 20+779.94	KM 20+805.72	61	55	50	47	43.4	37
	179	Curve	KM 20+805.72	KM 20+858.86	61	55	50	68	66.4	60
	180	Tangent	KM 20+858.86	KM 21+003.48	62	55	50.4	69	65	60
	181	Curve	KM 21+003.48	KM 21+056.93	59	52	48	66	62	57
	182	Tangent	KM 21+056.93	KM 21+066.77	59.4	51	46	66	62	57
	183	Curve	KM 21+066.77	KM 21+134.75	59.4	51	46	55.8	50	44
	184	Tangent	KM 21+134.75	KM 21+140.07	59	55.4	49	55.8	50	44.4
	185	Curve	KM 21+140.07	KM 21+246.52	58.4	55.4	49	67.4	60	55
	186	Tangent	KM 21+246.52	KM 21+291.23	58	56	49	68	61	55
	187	Curve	KM 21+291.23	KM 21+357.37	58	54.4	48.4	65.4	60	54
	188	Tangent	KM 21+357.37	KM 21+386.19	59	55	50	64.4	60	55
	189	Curve	KM 21+386.19	KM 21+441.97	52.4	50	45	52	47	44
	190	Tangent	KM 21+441.97	KM 21+552.61	64	57	48.4	61	54	51
	191	Curve	KM 21+552.61	KM 21+644.34	62	61	50	64	60	52
	192	Tangent	KM 21+644.34	KM 21+672.01	60.4	55	40.4	64	60	52
	193	Curve	KM 21+672.01	KM 21+759.58	60.4	55	40.4	62	52.4	52.4
	194	Tangent	KM 21+759.58	KM 21+799.31	63	65.8	49.4	70.4	61	53
	195	Curve	KM 21+799.31	KM 21+850.93	62	64	49	69.4	60.4	52.4
	196	Tangent	KM 21+850.93	KM 21+899.38	64.4	66.2	50.8	72.4	62	55.4
	197	Curve	KM 21+899.38	KM 21+971.11	61.4	64	50.4	72	60	51
	198	Tangent	KM 21+971.11	KM 21+997.65	56	55	46.4	71.4	60.4	51
	199	Curve	KM 21+997.65	KM 22+054.72	56.4	55	46.4	63.4	59	50
	200	Tangent	KM 22+054.72	KM 22+074.79	55	53	42.4	64	59	50
	201	Curve	KM 22+074.79	KM 22+136.12	55	53	42.4	61.4	56	49
	202	Tangent	KM 22+136.12	KM 22+167.64	50	47.4	40	51	47.4	42
	203	Curve	KM 22+167.64	KM 22+269.79	50	47.4	40	50.4	47	41
	204	Tangent	KM 22+269.79	KM 22+320.25	59	57	45	52	47	41
	205	Curve	KM 22+320.25	KM 22+389.52	59	57	46	63	56	52.4
	206	Tangent	KM 22+389.52	KM 22+510.91	59	55	42	68	51.4	46.8
	207	Curve	KM 22+510.91	KM 22+597.34	55	52.8	46	54	55.4	47
	208	Tangent	KM 22+597.34	KM 22+653.71	64	52	42	57	50	48
	209	Curve	KM 22+653.71	KM 22+711.64	59.4	60	48	57.4	50.4	48.4
	210	Tangent	KM 22+711.64	KM 22+874.36	58.8	60	46	73	67	56
	211	Curve	KM 22+874.36	KM 22+977.43	56	51.4	45	58.4	52	42
	212	Tangent	KM 22+977.43	KM 23+016.04	58	51	45	60.4	51.4	42.4
	213	Curve	KM 23+016.04	KM 23+139.17	48	45	42	51	50	42
	214	Tangent	KM 23+139.17	KM 23+256.26	68.8	62	56	56	52	44.4
	215	Curve	KM 23+256.26	KM 23+331.92	57.4	60	49	60	54	49.4
	216	Tangent	KM 23+331.92	KM 23+353.36	63	59.4	53.4	59	53.4	47.4
	217	Curve	KM 23+353.36	KM 23+397.64	63	60	55	60	54.4	49.4
	218	Tangent	KM 23+397.64	KM 23+433.50	63.4	61	56	60.4	53.4	48.4
	219	Curve	KM 23+433.50	KM 23+516.89	63.4	61	56.4	62	52	45
	220	Tangent	KM 23+516.89	KM 23+561.53	64	61	56.4	62.4	52	45
	221	Curve	KM 23+561.53	KM 23+634.84	55.4	51	46	60	60	53.4
	222	Tangent	KM 23+634.84	KM 23+675.96	63	56	47.8	57.4	52	47.2
	223	Curve	KM 23+675.96	KM 23+814.60	62	56	48.8	58	52.4	48.2
	224	Tangent	KM 23+814.60	KM 23+861.25	54.4	52	45.4	62	56.4	47.4
	225	Curve	KM 23+861.25	KM 23+965.69	55	51.4	45	53	50	40.4
	226	Tangent	KM 23+965.69	KM 24+201.08	61	59	55	70.4	65.4	58
	227	Curve	KM 24+201.08	KM 24+330.67	53	54	45.2	57	56	50
	228	Tangent	KM 24+330.67	KM 24+395.63	57	56	45	57	54	50
	229	Curve	KM 24+395.63	KM 24+499.06	53	50	50	57	52	52
	230	Tangent	KM 24+499.06	KM 24+610.39	58	56	51.4	55	52.4	47
	231	Curve	KM 24+610.39	KM 24+671.29	60	54	42	54.4	51	47
	232	Tangent	KM 24+671.29	KM 24+712.30	56.4	52	43	54.4	52	47
	233	Curve	KM 24+712.30	KM 24+782.47	56	51.4	41.4	51	50.4	42
	234	Tangent	KM 24+782.47	KM 24+827.64	49	46	40	53	50	41
	235	Curve	KM 24+827.64	KM 24+893.47	49	45.4	40	50	46	40
	236	Tangent	KM 24+893.47	KM 24+977.02	55	48	48.4	57	53.4	40.8
	237	Curve	KM 24+977.02	KM 25+044.07	54	53	48	57	53	46
	238	Tangent	KM 25+044.07	KM 25+080.80	56	50	41	57	54	47
	239	Curve	KM 25+080.80	KM 25+136.95	53.4	49	40	57	50	45
	240	Tangent	KM 25+136.95	KM 25+159.65	54	48	40	56.4	49	45
	241	Curve	KM 25+159.65	KM 25+213.14	55	52	45	51	49	41.4
	242	Tangent	KM 25+213.14	KM 25+265.70	60	57	48	52	49	43
	243	Curve	KM 25+265.70	KM 25+340.40	59	56	49	55	50	42.8
	244	Tangent	KM 25+340.40	KM 25+376.91	57.4	49	50	56	50	43
	245	Curve	KM 25+376.91	KM 25+508.43	55.4	48	49	50	51	43
	246	Tangent	KM 25+508.43	KM 25+538.91	55	51	45	51.4	51	43
	247	Curve	KM 25+538.91	KM 25+627.93	55	51	45	48.8	49	43
	248	Tangent	KM 25+627.93	KM 25+668.58	60	60	48	50.4	49	43
	249	Curve	KM 25+668.58	KM 25+892.21	59.4	59.4	48	59	56	44
	250	Tangent	KM 25+892.21	KM 25+943.64	58	52	42	59.4	56	44
	251	Curve	KM 25+943.64	KM 26+053.37	57.4	52.4	42	58.4	51	42
	252	Tangent	KM 26+053.37	KM 26+134.13	63	57.4	49	64	57	49.6
	253	Curve	KM 26+134.13	KM 26+184.48	57	52	41	59	52	41
	254	Tangent	KM 26+184.48	KM 26+232.08	63.4	53	48	59	52.4	41.4
	255	Curve	KM 26+232.08	KM 26+380.25	64.4	53	48.4	61.4	51	51.4
	256	Tangent	KM 26+380.25	KM 26+571.98	58.4	59	52.4	70	60	55.6
	257	Curve	KM 26+571.98	KM 26+655.75	59.4	50	45.4	62	59	45
	258	Tangent	KM 26+655.75	KM 26+818.48	60	55.4	48.8	64	59	46
	259	Curve	KM 26+818.48	KM 26+879.44	60	53.4	40.4	72.8	61.4	56
	260	Tangent	KM 26+879.44	KM 26+981.38	60	54	40	72.4	61	56.4
	261	Curve	KM 26+981.38	KM 27+038.88	55	50	40	72	60	56.4
	262	Tangent	KM 27+038.88	KM 27+131.44	55	50	40	71	59.4	60
	263	Curve	KM 27+131.44	KM 27+176.84	50	44	41	62	60	41.8
	264	Tangent	KM 27+176.84	KM 27+197.46	48	45	42.4	60	58	40.4
	265	Curve	KM 27+197.46	KM 27+270.23	48	47	44	46	41	38.4
	266	Tangent	KM 27+270.23	KM 27+313.24	47	44	41	50	45	41
	267	Curve	KM 27+313.24	KM 27+374.36	47	45	42	49	45	41.4
	268	Tangent	KM 27+374.36	KM 27+442.51	51.4	47.4	44	49	46	41
	269	Curve	KM 27+442.51	KM 27+505.70	48.4	44	36	57	48	45
	270	Tangent	KM 27+505.70	KM 27+536.43	49	43.4	34.4	57.4	47	44
	271	Curve	KM 27+536.43	KM 27+638.52	42.4	37	37	45	41	38
	272	Tangent	KM 27+638.52	KM 27+672.97	45	44	37.4	43.4	42	38.4
	273	Curve	KM 27+672.97	KM 27+714.57	51	48	46	50	48	44
	274	Tangent	KM 27+714.57	KM 27+758.94	50	49.4	46	48	44	41.4
	275	Curve	KM 27+758.94	KM 27+781.22	50	46	41	48	44	40.4
	276	Tangent	KM 27+781.22	KM 27+813.35	50	45.4	40	50	47.4	41
	277	Curve	KM 27+813.35	KM 27+893.33	52	45.4	40	49	46	44
	278	Tangent	KM 27+893.33	KM 28+201.40	51.4	48.4	39.4	50	44.8	44
	279	Curve	KM 28+201.40	KM 28+408.53	60.4	59	55.4	62.4	55.4	49.2
	280	Tangent	KM 28+408.53	KM 28+605.48	56.4	52	45.4	62.2	56.8	46
	281	Curve	KM 28+605.48	KM 28+724.96	52	46	44	52	47.4	40
	282	Tangent	KM 28+724.96	KM 28+775.96	55.4	50	47	52	54.4	41
	283	Curve	KM 28+775.96	KM 28+925.36	53.4	50	43	59	50	44
	284	Tangent	KM 28+925.36	KM 29+006.17	52	49.4	39	55	51.4	45
	285	Curve	KM 29+006.17	KM 29+049.36	50.4	46	42.8	58	56.8	42.8
	286	Tangent	KM 29+049.36	KM 29+079.36	51	51	45	58	56.8	42
	287	Curve	KM 29+079.36	KM 29+130.44	50.4	50	45	51.4	46	41.4
	288	Tangent	KM 29+130.44	KM 29+209.59	54	53.4	48	54	56	46.8
	289	Curve	KM 29+209.59	KM 29+288.95	56	54.4	50	51.4	49	44.4
	290	Tangent	KM 29+288.95	KM 29+360.25	52.4	49	45	53	56.4	46
	291	Curve	KM 29+360.25	KM 29+444.18	56	53	50.4	55.4	52	45
	292	Tangent	KM 29+444.18	KM 29+627.16	65	62	50	66.4	63	58.4
	293	Curve	KM 29+627.16	KM 29+736.28	61	63	53.4	59.4	57	51
	294	Tangent	KM 29+736.28	KM 29+928.12	60	62	43.4	65	63	53
	295	Curve	KM 29+928.12	KM 30+006.06	60.8	56	45	64.2	60	50
	296	Tangent	KM 30+006.06	KM 30+181.68	49.4	55	43	67	59	46.4
	297	Curve	KM 30+181.68	KM 30+257.71	54.4	57	46	51.4	51	37.4
	298	Tangent	KM 30+257.71	KM 30+333.96	61	60	48.8	61	59	52
	299	Curve	KM 30+333.96	KM 30+396.21	70.4	68	61.8	54	51	45.4
	300	Tangent	KM 30+396.21	KM 30+518.05	70.4	64	57	71	64	56.4
	301	Curve	KM 30+518.05	KM 30+598.47	68.4	60.4	56.2	66.8	62	56
	302	Tangent	KM 30+598.47	KM 30+823.45	69.4	61.4	55	66.4	66.8	58
	303	Curve	KM 30+823.45	KM 30+908.51	67	66	50.4	79	71	60
	304	Tangent	KM 30+908.51	KM 30+942.91	65.4	65.4	50	79	72	60
	305	Curve	KM 30+942.91	KM 31+017.43	65.8	68.4	56	67	68	60
	306	Tangent	KM 31+017.43	KM 31+509.06	83	79.4	71.4	92.8	72.4	74
	307	Curve	KM 31+509.06	KM 31+622.34	65.4	65.6	56.4	81.4	78.4	58.4
	308	Tangent	KM 31+622.34	KM 31+809.83	70.2	67.4	51	71.4	69	61.4
	309	Curve	KM 31+809.83	KM 31+947.24	63	80	52.4	66	62	59.4
	310	Tangent	KM 31+947.24	KM 32+353.43	82.4	84.2	72	80	78.4	70.4
	311	Curve	KM 32+353.43	KM 32+409.81	79.4	80.4	69.4	59.4	63.4	55.4
	312	Tangent	KM 32+409.81	KM 32+500.00	54	49.4	42	60.8	64	57.6

## Sheet: Figure 2 - Average Speed
	ELEMENT NUMBER	TYPE OF ELEMENT	OPERATING SPEED (Km/h)			OPERATING SPEED (Km/h)						AVERAGE OPERATING SPEED			AVERAGE OPERATING SPEED
			DIRECTION NORTH - SOUTH			DIRECTION SOUTH - NORTH						DIRECTION NORTH - SOUTH			DIRECTION SOUTH - NORTH
			CARS	BUSES	TRUCKS	CARS	BUSES	TRUCKS				Cars	Buses	Trucks	Cars	Buses	Trucks
	1	Tangent	40	40	40	40	40	40			AVERAGE SPEED	57.7526	52.8087	45.7994	58.1596	52.6359	46.4474
	2	Curve	51	43	41	50	41	40.3
	3	Tangent	50.3	44	43.7	50	40	42
	4	Curve	48.5	42.3	40	49.1	40.8	39
	5	Tangent	54.3	47	44	51	45	43
	6	Curve	59.3	52	47.5	51	47	45
	7	Tangent	70	55.3	50.3	54.3	45	42
	8	Curve	67	57.5	57	62	51	45
	9	Tangent	69	59	55	62	50.3	45
	10	Curve	61	58.3	48	61	50	48
	11	Tangent	67.3	61.3	55.1	64.5	51	46
	12	Curve	68	59	56	65	53	50
	13	Tangent	69	61	57	68	58	53
	14	Curve	71	64	57	70.3	61	54
	15	Tangent	71	63.3	58.3	69.3	62	54
	16	Curve	63.3	54	56	60	53	42
	17	Tangent	64	56	55	63	56	44
	18	Curve	63	58	54.5	64	61.3	45.3
	19	Tangent	64	60	54	63	59	48
	20	Curve	61	53	51	61	52	47.3
	21	Tangent	59.3	55	49	62	55	48.3
	22	Curve	58	56	49.5	59.5	53	48
	23	Tangent	59	57.3	49.5	59.3	54.3	49
	24	Curve	53	42	40.3	45	42	40
	25	Tangent	55.3	44.3	42.3	46.8	45.3	41
	26	Curve	49	41	40.3	47	40	39.3
	27	Tangent	52.3	47.3	45	54	42.3	45
	28	Curve	53	50	47.3	55	43	48.3
	29	Tangent	68	63	50	63.3	55	52
	30	Curve	65	58	49	60	54	45.3
	31	Tangent	64.3	58	47	61	59	48
	32	Curve	64	61	46	61	60.5	51
	33	Tangent	66	61	51	67	59	53
	34	Curve	63.5	58	40	62	55	51
	35	Tangent	63	59	43	64.3	54.3	50
	36	Curve	62	57	51	59	52.5	49
	37	Tangent	63.3	56	51	61.3	55	50.3
	38	Curve	62	56.3	49.3	63	54.3	51.3
	39	Tangent	61.3	57	49.3	64	56	53.3
	40	Curve	60.3	55	45	64.3	55.3	52.3
	41	Tangent	64.3	56	52	67	58	53
	42	Curve	68	57	55	70	59	54.3
	43	Tangent	70.3	56.3	52	69.3	58	54
	44	Curve	64	53	49	66	50	56
	45	Tangent	70.5	57.3	52.3	68	60	54
	46	Curve	67	61	54	68.3	58	53
	47	Tangent	65.3	59	49.3	72	58.3	49
	48	Curve	57.3	54	46	58	57	42
	49	Tangent	58.3	52.3	48	62	56	46
	50	Curve	57	49	48	62	53.3	50
	51	Tangent	59.3	52.3	46.8	63	55	44
	52	Curve	64	57	45	62	55	45.3
	53	Tangent	62	54	46	62	53	47
	54	Curve	60	52	46	59.3	53	49.8
	55	Tangent	61.3	59	51	65	59	49
	56	Curve	62	59.3	52.5	64	58	50
	57	Tangent	64	59	53.3	65	58	50
	58	Curve	63.5	57	50	66	57	48.3
	59	Tangent	65	57	50	67	57	50
	60	Curve	62	57	51	60	56.3	50.3
	61	Tangent	64	57	52	62	56	52
	62	Curve	58	50	45	54	47	44.3
	63	Tangent	59.3	52	50	58	53	48
	64	Curve	64	61	49	61.3	55	49.5
	65	Tangent	65	55	52	40	40	40
	66	Curve	60	50	47	64	59	50
	67	Tangent	62	55	49.3	63	57	51.3
	68	Curve	62.8	57	50	61	56	51
	69	Tangent	64.3	58	47	61.3	59	49.5
	70	Curve	55.5	50	43.3	57	52	46
	71	Tangent	59.3	52	44.3	58.3	53	46
	72	Curve	59	53	44	58	53	46
	73	Tangent	60.3	55.3	47.3	62	54	48
	74	Curve	61.3	55.5	49	63	55	48.3
	75	Tangent	60.3	55.3	48.3	62.3	56	48
	76	Curve	60	54	47.5	61	56	47
	77	Tangent	62.3	50.3	43.3	63.3	56	46
	78	Curve	54	51	44	60	51	45.5
	79	Tangent	57	52.3	43.3	62.3	53.3	45.3
	80	Curve	50.8	40.5	38.3	63	50	43
	81	Tangent	40	40	40	40	40	40
	82	Curve	40	40	40	40	40	40
	83	Tangent	63	54	46.3	67	60	48.3
	84	Curve	61.3	51.3	39.3	59.3	52.3	42
	85	Tangent	58.3	53	39.3	58	53	41
	86	Curve	51	46	42	52	47	40
	87	Tangent	57.3	51	47.3	58	54	45
	88	Curve	59	56	48	60	55	50.3
	89	Tangent	54	50	45	57	53	47
	90	Curve	49	45	39	51.3	49	43.3
	91	Tangent	56	45	40	57	48	43.3
	92	Curve	60.3	47	41	60.3	50	42
	93	Tangent	61	52	40	57	53	44
	94	Curve	61.3	54	37	53	52.3	45
	95	Tangent	64	55	41	59.3	56	45
	96	Curve	68	54	44	62.5	59	44.3
	97	Tangent	65	53.3	45	62	58	48
	98	Curve	61	51	46	60	52	49
	99	Tangent	61.3	55.3	47	62	55	48
	100	Curve	60	56	47	60.8	55.3	46
	101	Tangent	59	53	45	55	48.5	44
	102	Curve	51	48	43	47	41	39
	103	Tangent	52	46	43	51.3	46.3	43
	104	Curve	53	45	38.5	53	48	44
	105	Tangent	54	47	41.3	52	48	43
	106	Curve	51	49	43	50.3	46.3	42
	107	Tangent	50.5	46	41.3	50	45	40
	108	Curve	49	45.3	39.3	48	45	39
	109	Tangent	51	48	41.3	52	47	40
	110	Curve	52	48.3	42	53.3	46.3	41.3
	111	Tangent	53	50	41.3	52.8	47	44.3
	112	Curve	54.3	50.5	43.3	55	49	47
	113	Tangent	53	46	40.5	53.3	48	45
	114	Curve	45	39	36	41	38	37
	115	Tangent	57.3	48.3	42	56.5	51	40.8
	116	Curve	53	45	41.3	49	46	35
	117	Tangent	59	51	45	60	52.3	43.3
	118	Curve	58	50.3	44.3	56	51.5	45
	119	Tangent	58.5	53	45	58	52	46
	120	Curve	56	55	44	58.3	51	47
	121	Tangent	58.5	54	43	58	53	44.3
	122	Curve	58.3	50	43.3	59	51	46
	123	Tangent	61	49	45.3	62.3	56	48
	124	Curve	63.3	57	47	61.3	58.3	50
	125	Tangent	61	58	47	58	59	49
	126	Curve	53	49	44.3	53	48	45
	127	Tangent	54	46.5	41.3	53	46.3	43.3
	128	Curve	48	42	35	46.3	42.3	35
	129	Curve	48	42	35	46.3	42.3	35
	130	Tangent	53	47.3	39.3	56.3	45	40
	131	Curve	54	50	42.3	58	47	42.3
	132	Tangent	53	51.3	41	56.3	47	42
	133	Curve	50	45	41	50.3	46	42
	134	Tangent	52	48.3	41	53	48.3	44
	135	Curve	54.3	51.3	43.3	55	50.3	44
	136	Tangent	60	57	50.3	65.3	60	53.3
	137	Curve	62	57.3	52	69.3	64	56
	138	Tangent	59.3	55	43	71	59	58
	139	Curve	53	45	42	53.3	45	44
	140	Tangent	53	46	43.3	59.3	52.5	48
	141	Curve	44	39	36	45	42	36
	142	Tangent	56	48	41	49.4	46	38.4
	143	Curve	56.4	48	41	51	48.8	40
	144	Tangent	57	48	41	51	48.4	40
	145	Curve	49	44.4	37.4	48	44	41
	146	Tangent	52	49	39	48	44	41
	147	Curve	51.4	49	39	48	42	42
	148	Tangent	68.4	49	49	57.4	51	45.4
	149	Curve	67.4	49.4	50	59	52	48.4
	150	Tangent	57.8	45.4	42.4	51	47	43.8
	151	Curve	57	45.4	43.4	53.4	49.4	45
	152	Tangent	55.6	46	44.4	54	49	48.4
	153	Curve	57.2	44	42.4	52	46	44
	154	Tangent	51	50	45	52	46	44
	155	Curve	51	50	45	64	53	49.4
	156	Tangent	52	50	45	60.4	50	45.4
	157	Curve	49	44.4	40.4	50	46.4	40
	158	Tangent	42.4	39	37	44.4	43	38
	159	Curve	44	40.4	39	42	40	35.4
	160	Tangent	54.4	39	36	45	42	36
	161	Curve	52.4	48.4	41	48.4	45	40
	162	Tangent	50	48.4	42	50	44	42
	163	Curve	48.8	49	42	50	44	41.4
	164	Tangent	48.8	49	42	50	44.4	42
	165	Curve	48.4	45	40	48	44	41
	166	Tangent	55	51	40	48.4	44.4	40.4
	167	Curve	53.4	51	40	52.4	44.6	42
	168	Tangent	57	50	38.4	52	44.6	42
	169	Curve	57	50	38.4	53	50	40
	170	Tangent	58	52	40.4	55	51.4	42
	171	Curve	56	50.4	39	53	50	40
	172	Tangent	56	50.4	39.4	54	50	40
	173	Curve	55.4	50	40	55.4	50	39.4
	174	Tangent	55.4	49	37	51	48	38
	175	Curve	49	47	39.4	49	50	37
	176	Tangent	52.4	49	40	48	44	38
	177	Curve	52	48.4	40	47	43.4	37
	178	Tangent	61	55	50	47	43.4	37
	179	Curve	61	55	50	68	66.4	60
	180	Tangent	62	55	50.4	69	65	60
	181	Curve	59	52	48	66	62	57
	182	Tangent	59.4	51	46	66	62	57
	183	Curve	59.4	51	46	55.8	50	44
	184	Tangent	59	55.4	49	55.8	50	44.4
	185	Curve	58.4	55.4	49	67.4	60	55
	186	Tangent	58	56	49	68	61	55
	187	Curve	58	54.4	48.4	65.4	60	54
	188	Tangent	59	55	50	64.4	60	55
	189	Curve	52.4	50	45	52	47	44
	190	Tangent	64	57	48.4	61	54	51
	191	Curve	62	61	50	64	60	52
	192	Tangent	60.4	55	40.4	64	60	52
	193	Curve	60.4	55	40.4	62	52.4	52.4
	194	Tangent	63	65.8	49.4	70.4	61	53
	195	Curve	62	64	49	69.4	60.4	52.4
	196	Tangent	64.4	66.2	50.8	72.4	62	55.4
	197	Curve	61.4	64	50.4	72	60	51
	198	Tangent	56	55	46.4	71.4	60.4	51
	199	Curve	56.4	55	46.4	63.4	59	50
	200	Tangent	55	53	42.4	64	59	50
	201	Curve	55	53	42.4	61.4	56	49
	202	Tangent	50	47.4	40	51	47.4	42
	203	Curve	50	47.4	40	50.4	47	41
	204	Tangent	59	57	45	52	47	41
	205	Curve	59	57	46	63	56	52.4
	206	Tangent	59	55	42	68	51.4	46.8
	207	Curve	55	52.8	46	54	55.4	47
	208	Tangent	64	52	42	57	50	48
	209	Curve	59.4	60	48	57.4	50.4	48.4
	210	Tangent	58.8	60	46	73	67	56
	211	Curve	56	51.4	45	58.4	52	42
	212	Tangent	58	51	45	60.4	51.4	42.4
	213	Curve	48	45	42	51	50	42
	214	Tangent	68.8	62	56	56	52	44.4
	215	Curve	57.4	60	49	60	54	49.4
	216	Tangent	63	59.4	53.4	59	53.4	47.4
	217	Curve	63	60	55	60	54.4	49.4
	218	Tangent	63.4	61	56	60.4	53.4	48.4
	219	Curve	63.4	61	56.4	62	52	45
	220	Tangent	64	61	56.4	62.4	52	45
	221	Curve	55.4	51	46	60	60	53.4
	222	Tangent	63	56	47.8	57.4	52	47.2
	223	Curve	62	56	48.8	58	52.4	48.2
	224	Tangent	54.4	52	45.4	62	56.4	47.4
	225	Curve	55	51.4	45	53	50	40.4
	226	Tangent	61	59	55	70.4	65.4	58
	227	Curve	53	54	45.2	57	56	50
	228	Tangent	57	56	45	57	54	50
	229	Curve	53	50	50	57	52	52
	230	Tangent	58	56	51.4	55	52.4	47
	231	Curve	60	54	42	54.4	51	47
	232	Tangent	56.4	52	43	54.4	52	47
	233	Curve	56	51.4	41.4	51	50.4	42
	234	Tangent	49	46	40	53	50	41
	235	Curve	49	45.4	40	50	46	40
	236	Tangent	55	48	48.4	57	53.4	40.8
	237	Curve	54	53	48	57	53	46
	238	Tangent	56	50	41	57	54	47
	239	Curve	53.4	49	40	57	50	45
	240	Tangent	54	48	40	56.4	49	45
	241	Curve	55	52	45	51	49	41.4
	242	Tangent	60	57	48	52	49	43
	243	Curve	59	56	49	55	50	42.8
	244	Tangent	57.4	49	50	56	50	43
	245	Curve	55.4	48	49	50	51	43
	246	Tangent	55	51	45	51.4	51	43
	247	Curve	55	51	45	48.8	49	43
	248	Tangent	60	60	48	50.4	49	43
	249	Curve	59.4	59.4	48	59	56	44
	250	Tangent	58	52	42	59.4	56	44
	251	Curve	57.4	52.4	42	58.4	51	42
	252	Tangent	63	57.4	49	64	57	49.6
	253	Curve	57	52	41	59	52	41
	254	Tangent	63.4	53	48	59	52.4	41.4
	255	Curve	64.4	53	48.4	61.4	51	51.4
	256	Tangent	58.4	59	52.4	70	60	55.6
	257	Curve	59.4	50	45.4	62	59	45
	258	Tangent	60	55.4	48.8	64	59	46
	259	Curve	60	53.4	40.4	72.8	61.4	56
	260	Tangent	60	54	40	72.4	61	56.4
	261	Curve	55	50	40	72	60	56.4
	262	Tangent	55	50	40	71	59.4	60
	263	Curve	50	44	41	62	60	41.8
	264	Tangent	48	45	42.4	60	58	40.4
	265	Curve	48	47	44	46	41	38.4
	266	Tangent	47	44	41	50	45	41
	267	Curve	47	45	42	49	45	41.4
	268	Tangent	51.4	47.4	44	49	46	41
	269	Curve	48.4	44	36	57	48	45
	270	Tangent	49	43.4	34.4	57.4	47	44
	271	Curve	42.4	37	37	45	41	38
	272	Tangent	45	44	37.4	43.4	42	38.4
	273	Curve	51	48	46	50	48	44
	274	Tangent	50	49.4	46	48	44	41.4
	275	Curve	50	46	41	48	44	40.4
	276	Tangent	50	45.4	40	50	47.4	41
	277	Curve	52	45.4	40	49	46	44
	278	Tangent	51.4	48.4	39.4	50	44.8	44
	279	Curve	60.4	59	55.4	62.4	55.4	49.2
	280	Tangent	56.4	52	45.4	62.2	56.8	46
	281	Curve	52	46	44	52	47.4	40
	282	Tangent	55.4	50	47	52	54.4	41
	283	Curve	53.4	50	43	59	50	44
	284	Tangent	52	49.4	39	55	51.4	45
	285	Curve	50.4	46	42.8	58	56.8	42.8
	286	Tangent	51	51	45	58	56.8	42
	287	Curve	50.4	50	45	51.4	46	41.4
	288	Tangent	54	53.4	48	54	56	46.8
	289	Curve	56	54.4	50	51.4	49	44.4
	290	Tangent	52.4	49	45	53	56.4	46
	291	Curve	56	53	50.4	55.4	52	45
	292	Tangent	65	62	50	66.4	63	58.4
	293	Curve	61	63	53.4	59.4	57	51
	294	Tangent	60	62	43.4	65	63	53
	295	Curve	60.8	56	45	64.2	60	50
	296	Tangent	49.4	55	43	67	59	46.4
	297	Curve	54.4	57	46	51.4	51	37.4
	298	Tangent	61	60	48.8	61	59	52
	299	Curve	70.4	68	61.8	54	51	45.4
	300	Tangent	70.4	64	57	71	64	56.4
	301	Curve	68.4	60.4	56.2	66.8	62	56
	302	Tangent	69.4	61.4	55	66.4	66.8	58
	303	Curve	67	66	50.4	79	71	60
	304	Tangent	65.4	65.4	50	79	72	60
	305	Curve	65.8	68.4	56	67	68	60
	306	Tangent	83	79.4	71.4	92.8	72.4	74
	307	Curve	65.4	65.6	56.4	81.4	78.4	58.4
	308	Tangent	70.2	67.4	51	71.4	69	61.4
	309	Curve	63	80	52.4	66	62	59.4
	310	Tangent	82.4	84.2	72	80	78.4	70.4
	311	Curve	79.4	80.4	69.4	59.4	63.4	55.4
	312	Tangent	54	49.4	42	60.8	64	57.6

## Sheet: Figure 3 - Speed Profiles
	ELEMENT NUMBER	INITIAL STATION	FINAL STATION	DESIGN SPEED (Km/h)	ROAD SPEED (Km/h)	OPERATING SPEED (Km/h)			OPERATING SPEED (Km/h)
						DIRECTION NORTH - SOUTH			DIRECTION SOUTH - NORTH
						Cars	Buses	Trucks	Cars	Buses	Trucks
	1	5000	5390.23	40	45	40	40	40	40	40	40
	2	5390.23	5476.86	40	45	51	43	41	50	41	40.3
	3	5476.86	5511.2	40	45	50.3	44	43.7	50	40	42
	4	5511.2	5652.07	40	45	48.5	42.3	40	49.1	40.8	39
	5	5652.07	5734.04	40	45	54.3	47	44	51	45	43
	6	5734.04	5787.09	40	45	59.3	52	47.5	51	47	45
	7	5787.09	5980.91	40	55	70	55.3	50.3	54.3	45	42
	8	5980.91	6041.77	40	55	67	57.5	57	62	51	45
	9	6041.77	6191.75	40	55	69	59	55	62	50.3	45
	10	6191.75	6240.54	40	55	61	58.3	48	61	50	48
	11	6240.54	6447.06	40	55	67.3	61.3	55.1	64.5	51	46
	12	6447.06	6529.87	40	55	68	59	56	65	53	50
	13	6529.87	6715.55	40	60	69	61	57	68	58	53
	14	6715.55	6886.28	40	60	71	64	57	70.3	61	54
	15	6886.28	7171.89	40	60	71	63.3	58.3	69.3	62	54
	16	7171.89	7254.03	40	50	63.3	54	56	60	53	42
	17	7254.03	7357.8	40	50	64	56	55	63	56	44
	18	7357.8	7444.5	40	40	63	58	54.5	64	61.3	45.3
	19	7444.5	7670.41	40	45	64	60	54	63	59	48
	20	7670.41	7785.16	40	45	61	53	51	61	52	47.3
	21	7785.16	7891.58	40	45	59.3	55	49	62	55	48.3
	22	7891.58	7966.28	40	45	58	56	49.5	59.5	53	48
	23	7966.28	8021.02	40	45	59	57.3	49.5	59.3	54.3	49
	24	8021.02	8091.66	40	45	53	42	40.3	45	42	40
	25	8091.66	8123.41	40	55	55.3	44.3	42.3	46.8	45.3	41
	26	8123.41	8241.48	40	55	49	41	40.3	47	40	39.3
	27	8241.48	8345.38	40	55	52.3	47.3	45	54	42.3	45
	28	8345.38	8398.45	40	40	53	50	47.3	55	43	48.3
	29	8398.45	8483.8	40	40	68	63	50	63.3	55	52
	30	8483.8	8582.18	40	40	65	58	49	60	54	45.3
	31	8582.18	8622.7	40	45	64.3	58	47	61	59	48
	32	8622.7	8717.05	40	45	64	61	46	61	60.5	51
	33	8717.05	9140.82	40	55	66	61	51	67	59	53
	34	9140.82	9234.81	40	55	63.5	58	40	62	55	51
	35	9234.81	9275.52	40	60	63	59	43	64.3	54.3	50
	36	9275.52	9361.48	40	60	62	57	51	59	52.5	49
	37	9361.48	9502.92	40	60	63.3	56	51	61.3	55	50.3
	38	9502.92	9607.1	40	40	62	56.3	49.3	63	54.3	51.3
	39	9607.1	9676.57	40	60	61.3	57	49.3	64	56	53.3
	40	9676.57	9769.99	40	60	60.3	55	45	64.3	55.3	52.3
	41	9769.99	9936.65	40	60	64.3	56	52	67	58	53
	42	9936.65	10006.7	40	45	68	57	55	70	59	54.3
	43	10006.7	10106.2	40	60	70.3	56.3	52	69.3	58	54
	44	10106.2	10228.4	40	60	64	53	49	66	50	56
	45	10228.4	10309.3	40	60	70.5	57.3	52.3	68	60	54
	46	10309.3	10415.8	40	40	67	61	54	68.3	58	53
	47	10415.8	11258.9	40	50	65.3	59	49.3	72	58.3	49
	48	11258.9	11349.5	40	50	57.3	54	46	58	57	42
	49	11349.5	11424.7	40	50	58.3	52.3	48	62	56	46
	50	11424.7	11515.3	40	40	57	49	48	62	53.3	50
	51	11515.3	11547.8	40	50	59.3	52.3	46.8	63	55	44
	52	11547.8	11625.9	40	50	64	57	45	62	55	45.3
	53	11625.9	11659.2	40	50	62	54	46	62	53	47
	54	11659.2	11736.3	40	45	60	52	46	59.3	53	49.8
	55	11736.3	11816.3	40	60	61.3	59	51	65	59	49
	56	11816.3	12094.4	40	60	62	59.3	52.5	64	58	50
	57	12094.4	12231.1	40	60	64	59	53.3	65	58	50
	58	12231.1	12338	40	50	63.5	57	50	66	57	48.3
	59	12338	12392.7	40	55	65	57	50	67	57	50
	60	12392.7	12514.9	40	55	62	57	51	60	56.3	50.3
	61	12514.9	12686.9	40	55	64	57	52	62	56	52
	62	12686.9	12794.1	40	40	58	50	45	54	47	44.3
	63	12794.1	12832	40	40	59.3	52	50	58	53	48
	64	12832	13043.1	40	40	64	61	49	61.3	55	49.5
	65	13043.1	13427.8	40	40	65	55	52	40	40	40
	66	13427.8	13566.4	40	40	60	50	47	64	59	50
	67	13566.4	13597.8	40	50	62	55	49.3	63	57	51.3
	68	13597.8	13724.8	40	50	62.8	57	50	61	56	51
	69	13724.8	13811	40	50	64.3	58	47	61.3	59	49.5
	70	13811	13877.5	40	40	55.5	50	43.3	57	52	46
	71	13877.5	13919.2	40	50	59.3	52	44.3	58.3	53	46
	72	13919.2	13962.3	40	50	59	53	44	58	53	46
	73	13962.3	14026.5	40	50	60.3	55.3	47.3	62	54	48
	74	14026.5	14104.2	40	50	61.3	55.5	49	63	55	48.3
	75	14104.2	14139.2	40	50	60.3	55.3	48.3	62.3	56	48
	76	14139.2	14246.7	40	40	60	54	47.5	61	56	47
	77	14246.7	14273.4	40	40	62.3	50.3	43.3	63.3	56	46
	78	14273.4	14354.7	40	40	54	51	44	60	51	45.5
	79	14354.7	14521.9	40	40	57	52.3	43.3	62.3	53.3	45.3
	80	14521.9	14615.4	40	40	50.8	40.5	38.3	63	50	43
	81	14615.4	14821.9	40	65	40	40	40	40	40	40
	82	14821.9	14911.3	40	65	40	40	40	40	40	40
	83	14911.3	14948.8	40	65	63	54	46.3	67	60	48.3
	84	14948.8	15001.6	40	40	61.3	51.3	39.3	59.3	52.3	42
	85	15001.6	15058.5	40	40	58.3	53	39.3	58	53	41
	86	15058.5	15169.5	40	40	51	46	42	52	47	40
	87	15169.5	15275	40	40	57.3	51	47.3	58	54	45
	88	15275	15372.1	40	40	59	56	48	60	55	50.3
	89	15372.1	15471.7	40	40	54	50	45	57	53	47
	90	15471.7	15601.2	40	40	49	45	39	51.3	49	43.3
	91	15601.2	15631.5	40	45	56	45	40	57	48	43.3
	92	15631.5	15689.6	40	45	60.3	47	41	60.3	50	42
	93	15689.6	15748.7	40	50	61	52	40	57	53	44
	94	15748.7	15843.3	40	50	61.3	54	37	53	52.3	45
	95	15843.3	15921.6	40	50	64	55	41	59.3	56	45
	96	15921.6	15985	40	50	68	54	44	62.5	59	44.3
	97	15985	16080.3	40	55	65	53.3	45	62	58	48
	98	16080.3	16153.3	40	55	61	51	46	60	52	49
	99	16153.3	16300.7	40	55	61.3	55.3	47	62	55	48
	100	16300.7	16394.3	40	50	60	56	47	60.8	55.3	46
	101	16394.3	16427.2	40	50	59	53	45	55	48.5	44
	102	16427.2	16496.8	40	45	51	48	43	47	41	39
	103	16496.8	16635.5	40	45	52	46	43	51.3	46.3	43
	104	16635.5	16757.7	40	40	53	45	38.5	53	48	44
	105	16757.7	16789.9	40	40	54	47	41.3	52	48	43
	106	16789.9	16844.2	40	40	51	49	43	50.3	46.3	42
	107	16844.2	16885.1	40	40	50.5	46	41.3	50	45	40
	108	16885.1	16974.5	40	40	49	45.3	39.3	48	45	39
	109	16974.5	16994.3	40	45	51	48	41.3	52	47	40
	110	16994.3	17041.2	40	45	52	48.3	42	53.3	46.3	41.3
	111	17041.2	17057.3	40	45	53	50	41.3	52.8	47	44.3
	112	17057.3	17097.9	40	40	54.3	50.5	43.3	55	49	47
	113	17097.9	17134.5	40	40	53	46	40.5	53.3	48	45
	114	17134.5	17206.4	40	40	45	39	36	41	38	37
	115	17206.4	17234.6	40	40	57.3	48.3	42	56.5	51	40.8
	116	17234.6	17308.1	40	40	53	45	41.3	49	46	35
	117	17308.1	17434.3	40	40	59	51	45	60	52.3	43.3
	118	17434.3	17530.1	40	40	58	50.3	44.3	56	51.5	45
	119	17530.1	17565.9	40	45	58.5	53	45	58	52	46
	120	17565.9	17615.5	40	45	56	55	44	58.3	51	47
	121	17615.5	17638.3	40	45	58.5	54	43	58	53	44.3
	122	17638.3	17688.9	40	40	58.3	50	43.3	59	51	46
	123	17688.9	17707.8	40	40	61	49	45.3	62.3	56	48
	124	17707.8	17768.9	40	40	63.3	57	47	61.3	58.3	50
	125	17768.9	17858.1	40	40	61	58	47	58	59	49
	126	17858.1	17977.7	40	40	53	49	44.3	53	48	45
	127	17977.7	18005.3	40	40	54	46.5	41.3	53	46.3	43.3
	128	18005.3	18068.6	40	40	48	42	35	46.3	42.3	35
	129	18068.6	18130	40	40	48	42	35	46.3	42.3	35
	130	18130	18209.3	40	40	53	47.3	39.3	56.3	45	40
	131	18209.3	18282.7	40	40	54	50	42.3	58	47	42.3
	132	18282.7	18335.2	40	40	53	51.3	41	56.3	47	42
	133	18335.2	18398	40	40	50	45	41	50.3	46	42
	134	18398	18414	40	45	52	48.3	41	53	48.3	44
	135	18414	18461	40	45	54.3	51.3	43.3	55	50.3	44
	136	18461	18598.3	40	70	60	57	50.3	65.3	60	53.3
	137	18598.3	18648.3	40	70	62	57.3	52	69.3	64	56
	138	18648.3	18765.4	40	70	59.3	55	43	71	59	58
	139	18765.4	18838.7	40	40	53	45	42	53.3	45	44
	140	18838.7	18927.5	40	40	53	46	43.3	59.3	52.5	48
	141	18927.5	19016.2	40	38.44	44	39	36	45	42	36
	142	19016.2	19041.9	40	48.13	56	48	41	49.4	46	38.4
	143	19041.9	19081.8	40	48.13	56.4	48	41	51	48.8	40
	144	19081.8	19126.2	40	48.13	57	48	41	51	48.4	40
	145	19126.2	19176	40	41.25	49	44.4	37.4	48	44	41
	146	19176	19194.7	40	41.25	52	49	39	48	44	41
	147	19194.7	19272.5	40	39.69	51.4	49	39	48	42	42
	148	19272.5	19300.8	40	40.4	68.4	49	49	57.4	51	45.4
	149	19300.8	19379.6	40	40.4	67.4	49.4	50	59	52	48.4
	150	19379.6	19419.4	40	40.4	57.8	45.4	42.4	51	47	43.8
	151	19419.4	19491.8	40	40.32	57	45.4	43.4	53.4	49.4	45
	152	19491.8	19592.1	40	40.4	55.6	46	44.4	54	49	48.4
	153	19592.1	19638.7	40	40.4	57.2	44	42.4	52	46	44
	154	19638.7	19661.5	40	40.43	51	50	45	52	46	44
	155	19661.5	19713	40	40.43	51	50	45	64	53	49.4
	156	19713	19743.2	40	42.81	52	50	45	60.4	50	45.4
	157	19743.2	19848.7	40	42.81	49	44.4	40.4	50	46.4	40
	158	19848.7	19880.7	40	42.81	42.4	39	37	44.4	43	38
	159	19880.7	19962.2	40	36.56	44	40.4	39	42	40	35.4
	160	19962.2	20034.5	40	42.19	54.4	39	36	45	42	36
	161	20034.5	20137.3	40	42.19	52.4	48.4	41	48.4	45	40
	162	20137.3	20158.1	40	42.19	50	48.4	42	50	44	42
	163	20158.1	20196.7	40	39.48	48.8	49	42	50	44	41.4
	164	20196.7	20226.6	40	39.69	48.8	49	42	50	44.4	42
	165	20226.6	20261.2	40	39.69	48.4	45	40	48	44	41
	166	20261.2	20296	40	39.69	55	51	40	48.4	44.4	40.4
	167	20296	20340.8	40	38.13	53.4	51	40	52.4	44.6	42
	168	20340.8	20367.5	40	40.43	57	50	38.4	52	44.6	42
	169	20367.5	20400.3	40	40.43	57	50	38.4	53	50	40
	170	20400.3	20451.2	40	40.79	58	52	40.4	55	51.4	42
	171	20451.2	20496	40	40.79	56	50.4	39	53	50	40
	172	20496	20530.2	40	62.18	56	50.4	39.4	54	50	40
	173	20530.2	20572.9	40	62.18	55.4	50	40	55.4	50	39.4
	174	20572.9	20608.8	40	62.18	55.4	49	37	51	48	38
	175	20608.8	20701.3	40	42.81	49	47	39.4	49	50	37
	176	20701.3	20735.9	40	42.81	52.4	49	40	48	44	38
	177	20735.9	20779.9	40	39.69	52	48.4	40	47	43.4	37
	178	20779.9	20805.7	40	40.68	61	55	50	47	43.4	37
	179	20805.7	20858.9	40	40.68	61	55	50	68	66.4	60
	180	20858.9	21003.5	40	41.17	62	55	50.4	69	65	60
	181	21003.5	21056.9	40	41.17	59	52	48	66	62	57
	182	21056.9	21066.8	40	41.17	59.4	51	46	66	62	57
	183	21066.8	21134.8	40	40.71	59.4	51	46	55.8	50	44
	184	21134.8	21140.1	40	41.5	59	55.4	49	55.8	50	44.4
	185	21140.1	21246.5	40	41.5	58.4	55.4	49	67.4	60	55
	186	21246.5	21291.2	40	41.5	58	56	49	68	61	55
	187	21291.2	21357.4	40	40.9	58	54.4	48.4	65.4	60	54
	188	21357.4	21386.2	40	41.25	59	55	50	64.4	60	55
	189	21386.2	21442	40	41.25	52.4	50	45	52	47	44
	190	21442	21552.6	40	41.25	64	57	48.4	61	54	51
	191	21552.6	21644.3	40	40.19	62	61	50	64	60	52
	192	21644.3	21672	40	40.23	60.4	55	40.4	64	60	52
	193	21672	21759.6	40	40.23	60.4	55	40.4	62	52.4	52.4
	194	21759.6	21799.3	40	45	63	65.8	49.4	70.4	61	53
	195	21799.3	21850.9	40	45	62	64	49	69.4	60.4	52.4
	196	21850.9	21899.4	40	45	64.4	66.2	50.8	72.4	62	55.4
	197	21899.4	21971.1	40	41.45	61.4	64	50.4	72	60	51
	198	21971.1	21997.7	40	41.45	56	55	46.4	71.4	60.4	51
	199	21997.7	22054.7	40	40.43	56.4	55	46.4	63.4	59	50
	200	22054.7	22074.8	40	40.43	55	53	42.4	64	59	50
	201	22074.8	22136.1	40	36.6	55	53	42.4	61.4	56	49
	202	22136.1	22167.6	40	42.19	50	47.4	40	51	47.4	42
	203	22167.6	22269.8	40	42.19	50	47.4	40	50.4	47	41
	204	22269.8	22320.2	40	42.19	59	57	45	52	47	41
	205	22320.2	22389.5	40	40.4	59	57	46	63	56	52.4
	206	22389.5	22510.9	40	42.81	59	55	42	68	51.4	46.8
	207	22510.9	22597.3	40	42.81	55	52.8	46	54	55.4	47
	208	22597.3	22653.7	40	42.81	64	52	42	57	50	48
	209	22653.7	22711.6	40	41.35	59.4	60	48	57.4	50.4	48.4
	210	22711.6	22874.4	40	41.35	58.8	60	46	73	67	56
	211	22874.4	22977.4	40	40.44	56	51.4	45	58.4	52	42
	212	22977.4	23016	40	40.44	58	51	45	60.4	51.4	42.4
	213	23016	23139.2	40	39.69	48	45	42	51	50	42
	214	23139.2	23256.3	40	40.19	68.8	62	56	56	52	44.4
	215	23256.3	23331.9	40	40.19	57.4	60	49	60	54	49.4
	216	23331.9	23353.4	40	40.89	63	59.4	53.4	59	53.4	47.4
	217	23353.4	23397.6	40	40.89	63	60	55	60	54.4	49.4
	218	23397.6	23433.5	40	40.89	63.4	61	56	60.4	53.4	48.4
	219	23433.5	23516.9	40	40.89	63.4	61	56.4	62	52	45
	220	23516.9	23561.5	40	42.81	64	61	56.4	62.4	52	45
	221	23561.5	23634.8	40	42.81	55.4	51	46	60	60	53.4
	222	23634.8	23676	40	42.81	63	56	47.8	57.4	52	47.2
	223	23676	23814.6	40	40	62	56	48.8	58	52.4	48.2
	224	23814.6	23861.2	40	40.24	54.4	52	45.4	62	56.4	47.4
	225	23861.2	23965.7	40	40.24	55	51.4	45	53	50	40.4
	226	23965.7	24201.1	40	40.24	61	59	55	70.4	65.4	58
	227	24201.1	24330.7	40	40.24	53	54	45.2	57	56	50
	228	24330.7	24395.6	40	40.71	57	56	45	57	54	50
	229	24395.6	24499.1	40	40.71	53	50	50	57	52	52
	230	24499.1	24610.4	40	42.81	58	56	51.4	55	52.4	47
	231	24610.4	24671.3	40	42.81	60	54	42	54.4	51	47
	232	24671.3	24712.3	40	42.81	56.4	52	43	54.4	52	47
	233	24712.3	24782.5	40	41.11	56	51.4	41.4	51	50.4	42
	234	24782.5	24827.6	40	41.25	49	46	40	53	50	41
	235	24827.6	24893.5	40	41.25	49	45.4	40	50	46	40
	236	24893.5	24977	40	41.25	55	48	48.4	57	53.4	40.8
	237	24977	25044.1	40	40.71	54	53	48	57	53	46
	238	25044.1	25080.8	40	40.71	56	50	41	57	54	47
	239	25080.8	25137	40	40.43	53.4	49	40	57	50	45
	240	25137	25159.7	40	41.25	54	48	40	56.4	49	45
	241	25159.7	25213.1	40	41.25	55	52	45	51	49	41.4
	242	25213.1	25265.7	40	41.25	60	57	48	52	49	43
	243	25265.7	25340.4	40	40.43	59	56	49	55	50	42.8
	244	25340.4	25376.9	40	40.85	57.4	49	50	56	50	43
	245	25376.9	25508.4	40	40.85	55.4	48	49	50	51	43
	246	25508.4	25538.9	40	41.05	55	51	45	51.4	51	43
	247	25538.9	25627.9	40	41.05	55	51	45	48.8	49	43
	248	25627.9	25668.6	40	41.05	60	60	48	50.4	49	43
	249	25668.6	25892.2	40	40.5	59.4	59.4	48	59	56	44
	250	25892.2	25943.6	40	41.11	58	52	42	59.4	56	44
	251	25943.6	26053.4	40	41.11	57.4	52.4	42	58.4	51	42
	252	26053.4	26134.1	40	41.11	63	57.4	49	64	57	49.6
	253	26134.1	26184.5	40	40.32	57	52	41	59	52	41
	254	26184.5	26232.1	40	40.43	63.4	53	48	59	52.4	41.4
	255	26232.1	26380.2	40	40.43	64.4	53	48.4	61.4	51	51.4
	256	26380.2	26572	40	40.43	58.4	59	52.4	70	60	55.6
	257	26572	26655.8	40	40	59.4	50	45.4	62	59	45
	258	26655.8	26818.5	40	40.84	60	55.4	48.8	64	59	46
	259	26818.5	26879.4	40	40.84	60	53.4	40.4	72.8	61.4	56
	260	26879.4	26981.4	40	40.9	60	54	40	72.4	61	56.4
	261	26981.4	27038.9	40	40.9	55	50	40	72	60	56.4
	262	27038.9	27131.4	40	40.9	55	50	40	71	59.4	60
	263	27131.4	27176.8	40	40.19	50	44	41	62	60	41.8
	264	27176.8	27197.5	40	40.19	48	45	42.4	60	58	40.4
	265	27197.5	27270.2	40	38.13	48	47	44	46	41	38.4
	266	27270.2	27313.2	40	39.69	47	44	41	50	45	41
	267	27313.2	27374.4	40	39.69	47	45	42	49	45	41.4
	268	27374.4	27442.5	40	42.81	51.4	47.4	44	49	46	41
	269	27442.5	27505.7	40	42.81	48.4	44	36	57	48	45
	270	27505.7	27536.4	40	42.81	49	43.4	34.4	57.4	47	44
	271	27536.4	27638.5	40	38.06	42.4	37	37	45	41	38
	272	27638.5	27673	40	39.69	45	44	37.4	43.4	42	38.4
	273	27673	27714.6	40	39.69	51	48	46	50	48	44
	274	27714.6	27758.9	40	40.67	50	49.4	46	48	44	41.4
	275	27758.9	27781.2	40	40.67	50	46	41	48	44	40.4
	276	27781.2	27813.3	40	43.13	50	45.4	40	50	47.4	41
	277	27813.3	27893.3	40	43.13	52	45.4	40	49	46	44
	278	27893.3	28201.4	40	43.13	51.4	48.4	39.4	50	44.8	44
	279	28201.4	28408.5	40	40.99	60.4	59	55.4	62.4	55.4	49.2
	280	28408.5	28605.5	40	41.05	56.4	52	45.4	62.2	56.8	46
	281	28605.5	28725	40	41.05	52	46	44	52	47.4	40
	282	28725	28776	40	41.05	55.4	50	47	52	54.4	41
	283	28776	28925.4	40	40.8	53.4	50	43	59	50	44
	284	28925.4	29006.2	40	42.81	52	49.4	39	55	51.4	45
	285	29006.2	29049.4	40	42.81	50.4	46	42.8	58	56.8	42.8
	286	29049.4	29079.4	40	42.81	51	51	45	58	56.8	42
	287	29079.4	29130.4	40	40.94	50.4	50	45	51.4	46	41.4
	288	29130.4	29209.6	40	40.94	54	53.4	48	54	56	46.8
	289	29209.6	29289	40	40.79	56	54.4	50	51.4	49	44.4
	290	29289	29360.2	40	40.79	52.4	49	45	53	56.4	46
	291	29360.2	29444.2	40	40.71	56	53	50.4	55.4	52	45
	292	29444.2	29627.2	40	40.71	65	62	50	66.4	63	58.4
	293	29627.2	29736.3	40	39.04	61	63	53.4	59.4	57	51
	294	29736.3	29928.1	40	41.48	60	62	43.4	65	63	53
	295	29928.1	30006.1	40	41.48	60.8	56	45	64.2	60	50
	296	30006.1	30181.7	40	41.48	49.4	55	43	67	59	46.4
	297	30181.7	30257.7	40	41	54.4	57	46	51.4	51	37.4
	298	30257.7	30334	40	41	61	60	48.8	61	59	52
	299	30334	30396.2	40	36.87	70.4	68	61.8	54	51	45.4
	300	30396.2	30518	40	41.37	70.4	64	57	71	64	56.4
	301	30518	30598.5	40	41.37	68.4	60.4	56.2	66.8	62	56
	302	30598.5	30823.5	40	41.37	69.4	61.4	55	66.4	66.8	58
	303	30823.5	30908.5	40	41.29	67	66	50.4	79	71	60
	304	30908.5	30942.9	40	47.57	65.4	65.4	50	79	72	60
	305	30942.9	31017.4	40	47.57	65.8	68.4	56	67	68	60
	306	31017.4	31509.1	40	70.72	83	79.4	71.4	92.8	72.4	74
	307	31509.1	31622.3	40	70.72	65.4	65.6	56.4	81.4	78.4	58.4
	308	31622.3	31809.8	40	70.72	70.2	67.4	51	71.4	69	61.4
	309	31809.8	31947.2	40	45.45	63	80	52.4	66	62	59.4
	310	31947.2	32353.4	40	45.45	82.4	84.2	72	80	78.4	70.4
	311	32353.4	32409.8	40	37.34	79.4	80.4	69.4	59.4	63.4	55.4
	312	32409.8	32500	40	37.34	54	49.4	42	60.8	64	57.6
