# Supplementary material for: Vehicle operating speeds in southwestern Colombia: An important database for the future implementation of optimization models for geometric design of roads in mountain topography
Source: Data Brief. 2020 Aug 22;32:106210. doi: 10.1016/j.dib.2020.106210 (PMC7475078; doi:10.1016/j.dib.2020.106210)
Supplement: Supplementary file 2 [file mmc2.xml]

<?xml version="1.0" encoding="utf-8" standalone="no"?>
<data>
  <datasets>
    <author>fernando.jove@unisucre.edu.co;fejowi@yahoo.es</author>
    <type>1</type>
    <dataset>
      <name>Vehicle operating speeds in southwestern Colombia</name>
      <caption />
      <description>A database of speed obtained on a road located in the Pasto (Nariño department) in southwestern Colombia. The analysed road sector has a total length of 27.5 km and is developed in a predominantly mountainous topography. The data collected corresponds to the geometric characteristics of the road, as well as the design, traffic and operating speeds of each element throughout the sector. The data series corresponds to 312 elements of the geometric design.</description>
      <filetype>
        <name />
      </filetype>
      <filesize />
      <source>0</source>
      <sourcename>Original Data</sourcename>
      <access>
        <type>1</type>
        <name>Data available in data repository</name>
        <reponame>Mendeley Data</reponame>
        <PersistentId>10.17632/6n2pwnhh66.1</PersistentId>
        <deeplinkurl>https://data.mendeley.com/datasets/6n2pwnhh66/draft?a=e6c8bc74-87c4-49a3-88f7-bb61e1f60631</deeplinkurl>
      </access>
    </dataset>
  </datasets>
</data>
